# Supplementary material for: m6A-related metabolism molecular classification with distinct prognosis and immunotherapy response in soft tissue sarcoma
Source: Front Immunol. 2022 Jul 28;13:895465. doi: 10.3389/fimmu.2022.895465 (PMC9374037; doi:10.3389/fimmu.2022.895465)
Supplement: Supplementary Table 1 — Clinical information for STS samples in the TCGA-SARC and GSE21050 cohorts. [file DataSheet_1.xlsx]

## Sheet: S1
Table S1: Clinical information in the TCGA and GEO cohorts
ID	Survival time (days)	Survival status	Cohorts	Histology type	Cluster	Immune Microenvironment tissue subtype
TCGA-VT-AB3D	379	Alive	TCGA	UPS	A	IFN-γ Dominant
TCGA-VT-A80J	796	Alive	TCGA	UPS	B	IFN-γ Dominant
TCGA-SG-A849	533	Alive	TCGA	UPS	A	IFN-γ Dominant
TCGA-QQ-A8VF	3406	Alive	TCGA	LMS	B	IFN-γ Dominant
TCGA-QQ-A5VB	1478	Dead	TCGA	LMS	A	IFN-γ Dominant
TCGA-JV-A5VE	499	Alive	TCGA	LMS	B	IFN-γ Dominant
TCGA-IS-A3K6	858	Dead	TCGA	LMS	B	IFN-γ Dominant
TCGA-IF-A4AJ	767	Dead	TCGA	LMS	B	IFN-γ Dominant
TCGA-IE-A4EJ	98	Alive	TCGA	UPS	A	IFN-γ Dominant
TCGA-FX-A76Y	471	Alive	TCGA	LMS	B	IFN-γ Dominant
TCGA-DX-AB37	2575	Dead	TCGA	DDLPS	A	IFN-γ Dominant
TCGA-DX-AB32	3102	Alive	TCGA	MFS	A	IFN-γ Dominant
TCGA-DX-AB2S	280	Alive	TCGA	MFS	A	IFN-γ Dominant
TCGA-DX-AB2O	2619	Alive	TCGA	UPS	B	IFN-γ Dominant
TCGA-DX-A8BQ	1579	Alive	TCGA	UPS	A	IFN-γ Dominant
TCGA-DX-A8BO	1240	Alive	TCGA	UPS	A	IFN-γ Dominant
TCGA-DX-A8BL	1373	Alive	TCGA	UPS	A	IFN-γ Dominant
TCGA-DX-A8BK	1885	Alive	TCGA	UPS	A	IFN-γ Dominant
TCGA-DX-A8BJ	284	Dead	TCGA	UPS	B	IFN-γ Dominant
TCGA-DX-A8BH	439	Dead	TCGA	UPS	A	IFN-γ Dominant
TCGA-DX-A7ET	463	Alive	TCGA	UPS	A	IFN-γ Dominant
TCGA-DX-A7EL	2291	Alive	TCGA	LMS	B	IFN-γ Dominant
TCGA-DX-A7EI	1049	Dead	TCGA	DDLPS	B	IFN-γ Dominant
TCGA-DX-A6YV	1536	Dead	TCGA	MFS	B	IFN-γ Dominant
TCGA-DX-A6YQ	93	Dead	TCGA	MFS	B	IFN-γ Dominant
TCGA-DX-A48L	738	Dead	TCGA	LMS	B	IFN-γ Dominant
TCGA-DX-A3U7	1552	Dead	TCGA	LMS	B	IFN-γ Dominant
TCGA-DX-A3M2	1055	Alive	TCGA	DDLPS	A	IFN-γ Dominant
TCGA-DX-A3M1	1359	Alive	TCGA	DDLPS	A	IFN-γ Dominant
TCGA-DX-A3LU	2641	Alive	TCGA	DDLPS	A	IFN-γ Dominant
TCGA-DX-A23R	2271	Alive	TCGA	DDLPS	B	IFN-γ Dominant
TCGA-DX-A1L1	1649	Dead	TCGA	DDLPS	A	IFN-γ Dominant
TCGA-3B-A9I0	1096	Alive	TCGA	LMS	A	IFN-γ Dominant
TCGA-3B-A9HY	314	Alive	TCGA	LMS	B	IFN-γ Dominant
TCGA-3B-A9HU	768	Alive	TCGA	LMS	A	IFN-γ Dominant
TCGA-3B-A9HT	1665	Alive	TCGA	LMS	A	IFN-γ Dominant
TCGA-3B-A9HQ	2085	Alive	TCGA	LMS	A	IFN-γ Dominant
TCGA-3B-A9HO	959	Alive	TCGA	DDLPS	A	IFN-γ Dominant
TCGA-X6-A8C7	896	Alive	TCGA	SS	B	Inflammatory
TCGA-X6-A8C5	1547	Alive	TCGA	LMS	A	Inflammatory
TCGA-X6-A7WA	1092	Alive	TCGA	LMS	B	Inflammatory
TCGA-WK-A8XT	1262	Dead	TCGA	SS	B	Inflammatory
TCGA-RN-A68Q	22	Alive	TCGA	MPNST	A	Inflammatory
TCGA-QQ-A8VB	5723	Alive	TCGA	MPNST	B	Inflammatory
TCGA-PC-A5DO	2464	Dead	TCGA	LMS	B	Inflammatory
TCGA-PC-A5DN	1175	Dead	TCGA	LMS	A	Inflammatory
TCGA-PC-A5DK	3740	Alive	TCGA	LMS	B	Inflammatory
TCGA-MJ-A68J	547	Alive	TCGA	MFS	A	Inflammatory
TCGA-MB-A5Y9	252	Alive	TCGA	UPS	A	Inflammatory
TCGA-K1-A42X	3765	Alive	TCGA	LMS	B	Inflammatory
TCGA-K1-A3PO	1622	Alive	TCGA	LMS	A	Inflammatory
TCGA-IW-A3M4	2615	Alive	TCGA	LMS	B	Inflammatory
TCGA-IE-A6BZ	605	Alive	TCGA	UPS	A	Inflammatory
TCGA-IE-A4EK	42	Alive	TCGA	LMS	B	Inflammatory
TCGA-IE-A3OV	2448	Dead	TCGA	LMS	B	Inflammatory
TCGA-HB-A5W3	384	Dead	TCGA	LMS	B	Inflammatory
TCGA-FX-A3NJ	947	Alive	TCGA	LMS	B	Inflammatory
TCGA-DX-AB3B	1548	Alive	TCGA	SS	B	Inflammatory
TCGA-DX-AB2V	3241	Alive	TCGA	MFS	A	Inflammatory
TCGA-DX-A7EU	721	Alive	TCGA	MFS	A	Inflammatory
TCGA-DX-A7ES	610	Alive	TCGA	DDLPS	A	Inflammatory
TCGA-DX-A7EQ	897	Dead	TCGA	SS	A	Inflammatory
TCGA-DX-A6Z2	3079	Alive	TCGA	LMS	A	Inflammatory
TCGA-DX-A6YS	2381	Alive	TCGA	MFS	B	Inflammatory
TCGA-DX-A6BE	881	Alive	TCGA	DDLPS	A	Inflammatory
TCGA-DX-A6B9	1138	Alive	TCGA	LMS	A	Inflammatory
TCGA-DX-A6B7	1143	Alive	TCGA	LMS	B	Inflammatory
TCGA-DX-A48U	3310	Alive	TCGA	LMS	B	Inflammatory
TCGA-DX-A48P	1400	Alive	TCGA	LMS	A	Inflammatory
TCGA-DX-A48O	1605	Alive	TCGA	LMS	B	Inflammatory
TCGA-DX-A48J	296	Dead	TCGA	LMS	B	Inflammatory
TCGA-DX-A3UB	2247	Alive	TCGA	LMS	A	Inflammatory
TCGA-DX-A3U6	1088	Dead	TCGA	DDLPS	A	Inflammatory
TCGA-DX-A2J4	2408	Alive	TCGA	DDLPS	A	Inflammatory
TCGA-DX-A2J0	295	Dead	TCGA	DDLPS	A	Inflammatory
TCGA-DX-A23Z	846	Dead	TCGA	DDLPS	A	Inflammatory
TCGA-DX-A23Y	191	Dead	TCGA	DDLPS	A	Inflammatory
TCGA-DX-A1L3	1020	Dead	TCGA	DDLPS	A	Inflammatory
TCGA-3B-A9HZ	1170	Alive	TCGA	LMS	A	Inflammatory
TCGA-3B-A9HS	1366	Dead	TCGA	LMS	B	Inflammatory
TCGA-Z4-AAPG	486	Alive	TCGA	UPS	B	Lymphocyte Depleted
TCGA-X9-A971	831	Alive	TCGA	LMS	B	Lymphocyte Depleted
TCGA-X6-A8C4	628	Dead	TCGA	UPS	B	Lymphocyte Depleted
TCGA-X6-A8C3	583	Alive	TCGA	MFS	B	Lymphocyte Depleted
TCGA-X6-A8C2	1070	Alive	TCGA	UPS	B	Lymphocyte Depleted
TCGA-X6-A7WD	938	Alive	TCGA	LMS	B	Lymphocyte Depleted
TCGA-X6-A7W8	804	Dead	TCGA	MFS	A	Lymphocyte Depleted
TCGA-WP-A9GB	261	Dead	TCGA	LMS	B	Lymphocyte Depleted
TCGA-WK-A8Y0	688	Dead	TCGA	UPS	B	Lymphocyte Depleted
TCGA-WK-A8XZ	1722	Dead	TCGA	LMS	B	Lymphocyte Depleted
TCGA-WK-A8XY	1991	Dead	TCGA	LMS	B	Lymphocyte Depleted
TCGA-WK-A8XX	1164	Dead	TCGA	LMS	B	Lymphocyte Depleted
TCGA-WK-A8XQ	146	Dead	TCGA	DDLPS	B	Lymphocyte Depleted
TCGA-SI-AA8B	262	Dead	TCGA	UPS	B	Lymphocyte Depleted
TCGA-SI-A71P	771	Alive	TCGA	MPNST	A	Lymphocyte Depleted
TCGA-SG-A6Z4	576	Alive	TCGA	UPS	B	Lymphocyte Depleted
TCGA-QQ-A5VC	1092	Alive	TCGA	LMS	B	Lymphocyte Depleted
TCGA-QC-A6FX	637	Alive	TCGA	UPS	A	Lymphocyte Depleted
TCGA-PT-A8TR	813	Alive	TCGA	LMS	B	Lymphocyte Depleted
TCGA-MO-A47R	318	Dead	TCGA	LMS	B	Lymphocyte Depleted
TCGA-MB-A5YA	15	Alive	TCGA	LMS	A	Lymphocyte Depleted
TCGA-MB-A5Y8	773	Alive	TCGA	UPS	B	Lymphocyte Depleted
TCGA-LI-A9QH	540	Dead	TCGA	UPS	A	Lymphocyte Depleted
TCGA-KD-A5QT	499	Alive	TCGA	LMS	B	Lymphocyte Depleted
TCGA-KD-A5QS	1941	Dead	TCGA	LMS	B	Lymphocyte Depleted
TCGA-K1-A6RV	158	Alive	TCGA	LMS	B	Lymphocyte Depleted
TCGA-K1-A42W	1891	Alive	TCGA	LMS	B	Lymphocyte Depleted
TCGA-IF-A3RQ	1129	Dead	TCGA	DDLPS	A	Lymphocyte Depleted
TCGA-IE-A4EI	594	Alive	TCGA	LMS	B	Lymphocyte Depleted
TCGA-HS-A5NA	298	Alive	TCGA	LMS	B	Lymphocyte Depleted
TCGA-HS-A5N8	22	Dead	TCGA	LMS	B	Lymphocyte Depleted
TCGA-HB-A43Z	1126	Alive	TCGA	LMS	B	Lymphocyte Depleted
TCGA-HB-A2OT	2057	Alive	TCGA	UPS	B	Lymphocyte Depleted
TCGA-FX-A3RE	660	Alive	TCGA	LMS	A	Lymphocyte Depleted
TCGA-DX-AB2X	404	Dead	TCGA	UPS	B	Lymphocyte Depleted
TCGA-DX-AB2F	365	Alive	TCGA	DDLPS	A	Lymphocyte Depleted
TCGA-DX-A8BZ	200	Dead	TCGA	LMS	A	Lymphocyte Depleted
TCGA-DX-A8BX	591	Dead	TCGA	UPS	A	Lymphocyte Depleted
TCGA-DX-A8BV	1845	Dead	TCGA	MFS	A	Lymphocyte Depleted
TCGA-DX-A8BS	850	Dead	TCGA	UPS	B	Lymphocyte Depleted
TCGA-DX-A8BR	4573	Alive	TCGA	UPS	A	Lymphocyte Depleted
TCGA-DX-A8BN	1161	Alive	TCGA	UPS	A	Lymphocyte Depleted
TCGA-DX-A8BM	1456	Alive	TCGA	UPS	A	Lymphocyte Depleted
TCGA-DX-A7EN	923	Alive	TCGA	LMS	B	Lymphocyte Depleted
TCGA-DX-A6YX	513	Dead	TCGA	MFS	B	Lymphocyte Depleted
TCGA-DX-A6BF	972	Alive	TCGA	DDLPS	A	Lymphocyte Depleted
TCGA-DX-A6BB	1105	Alive	TCGA	LMS	A	Lymphocyte Depleted
TCGA-DX-A6BA	2515	Alive	TCGA	LMS	B	Lymphocyte Depleted
TCGA-DX-A48R	805	Alive	TCGA	LMS	B	Lymphocyte Depleted
TCGA-DX-A48N	1073	Alive	TCGA	DDLPS	B	Lymphocyte Depleted
TCGA-DX-A3UE	1061	Dead	TCGA	LMS	B	Lymphocyte Depleted
TCGA-DX-A3UD	1534	Alive	TCGA	LMS	B	Lymphocyte Depleted
TCGA-DX-A3UC	2085	Alive	TCGA	LMS	B	Lymphocyte Depleted
TCGA-DX-A3U8	138	Dead	TCGA	LMS	A	Lymphocyte Depleted
TCGA-DX-A3U5	969	Alive	TCGA	DDLPS	A	Lymphocyte Depleted
TCGA-DX-A3LY	1017	Alive	TCGA	DDLPS	A	Lymphocyte Depleted
TCGA-DX-A2IZ	261	Alive	TCGA	DDLPS	B	Lymphocyte Depleted
TCGA-DX-A1KZ	1372	Alive	TCGA	DDLPS	A	Lymphocyte Depleted
TCGA-3B-A9I1	567	Dead	TCGA	LMS	B	Lymphocyte Depleted
TCGA-Z4-A9VC	407	Alive	TCGA	DDLPS	A	NA
TCGA-Z4-A8JB	133	Alive	TCGA	DT	B	NA
TCGA-X9-A973	1108	Alive	TCGA	UPS	A	NA
TCGA-X6-A8C6	1067	Dead	TCGA	MFS	A	NA
TCGA-UE-A6QU	408	Alive	TCGA	UPS	A	NA
TCGA-UE-A6QT	402	Alive	TCGA	UPS	A	NA
TCGA-RN-AAAQ	510	Alive	TCGA	MPNST	A	NA
TCGA-QQ-A8VG	1970	Dead	TCGA	MPNST	A	NA
TCGA-QQ-A8VD	3964	Alive	TCGA	DT	B	NA
TCGA-QQ-A5VD	1129	Alive	TCGA	LMS	A	NA
TCGA-QQ-A5VA	550	Dead	TCGA	DDLPS	A	NA
TCGA-QQ-A5V2	56	Alive	TCGA	UPS	A	NA
TCGA-QC-AA9N	537	Alive	TCGA	UPS	B	NA
TCGA-QC-A7B5	398	Alive	TCGA	UPS	A	NA
TCGA-PC-A5DP	550	Dead	TCGA	LMS	B	NA
TCGA-PC-A5DM	193	Dead	TCGA	LMS	B	NA
TCGA-MO-A47P	352	Alive	TCGA	DDLPS	A	NA
TCGA-MB-A8JL	600	Alive	TCGA	LMS	B	NA
TCGA-LI-A67I	922	Alive	TCGA	MFS	A	NA
TCGA-K1-A6RT	528	Alive	TCGA	LMS	A	NA
TCGA-JV-A5VF	32	Dead	TCGA	LMS	B	NA
TCGA-IW-A3M5	180	Dead	TCGA	LMS	B	NA
TCGA-IS-A3KA	413	Dead	TCGA	LMS	A	NA
TCGA-IS-A3K8	4845	Alive	TCGA	LMS	A	NA
TCGA-IF-A4AK	1590	Alive	TCGA	LMS	B	NA
TCGA-HS-A5N9	1585	Alive	TCGA	LMS	B	NA
TCGA-DX-AB30	695	Dead	TCGA	MFS	B	NA
TCGA-DX-AB2J	1235	Dead	TCGA	UPS	A	NA
TCGA-DX-AATS	35	Dead	TCGA	UPS	B	NA
TCGA-DX-A8BP	428	Alive	TCGA	UPS	A	NA
TCGA-DX-A8BG	546	Alive	TCGA	MFS	A	NA
TCGA-DX-A6YZ	2625	Alive	TCGA	MFS	A	NA
TCGA-DX-A6B8	485	Dead	TCGA	LMS	B	NA
TCGA-DX-A23U	2324	Dead	TCGA	DDLPS	A	NA
TCGA-DX-A1L2	2586	Alive	TCGA	DDLPS	A	NA
TCGA-3B-A9HJ	1104	Alive	TCGA	DDLPS	A	NA
GSM526115	32.85	Alive	GSE21050	DDLPS	B	NA
GSM526114	5332.65	Alive	GSE21050	UPS	A	NA
GSM526113	6745.2	Dead	GSE21050	UPS	A	NA
GSM526112	4226.7	Alive	GSE21050	UPS	A	NA
GSM526111	1164.35	Alive	GSE21050	UPS	A	NA
GSM526110	233.6	Dead	GSE21050	UPS	B	NA
GSM526109	6172.15	Dead	GSE21050	UPS	B	NA
GSM526108	1306.7	Alive	GSE21050	DDLPS	A	NA
GSM526107	3040.45	Dead	GSE21050	LMS	A	NA
GSM526106	1288.45	Alive	GSE21050	DDLPS	A	NA
GSM526105	970.9	Alive	GSE21050	DDLPS	A	NA
GSM526104	2752.1	Alive	GSE21050	DDLPS	A	NA
GSM526103	2080.5	Alive	GSE21050	DDLPS	A	NA
GSM526102	2120.65	Alive	GSE21050	DDLPS	A	NA
GSM526101	6752.5	Alive	GSE21050	DDLPS	A	NA
GSM526100	3190.1	Alive	GSE21050	DDLPS	A	NA
GSM526099	2617.05	Alive	GSE21050	UPS	A	NA
GSM526098	1846.9	Alive	GSE21050	Unknown	A	NA
GSM526097	2226.5	Alive	GSE21050	DDLPS	A	NA
GSM526096	0	Dead	GSE21050	LMS	B	NA
GSM526095	0	Dead	GSE21050	LMS	B	NA
GSM526094	1543.95	Alive	GSE21050	LMS	B	NA
GSM526093	828.55	Dead	GSE21050	LMS	B	NA
GSM526092	551.15	Alive	GSE21050	UPS	B	NA
GSM526091	0	Dead	GSE21050	LMS	B	NA
GSM526090	518.3	Dead	GSE21050	UPS	B	NA
GSM526089	3343.4	Alive	GSE21050	UPS	A	NA
GSM526088	456.25	Alive	GSE21050	LMS	B	NA
GSM526087	62.05	Alive	GSE21050	LMS	B	NA
GSM526086	131.4	Alive	GSE21050	UPS	A	NA
GSM526085	109.5	Alive	GSE21050	UPS	A	NA
GSM526084	229.95	Alive	GSE21050	LMS	B	NA
GSM526083	547.5	Alive	GSE21050	UPS	B	NA
GSM526082	32.85	Alive	GSE21050	UPS	A	NA
GSM526081	10.95	Dead	GSE21050	UPS	B	NA
GSM526080	1025.65	Alive	GSE21050	UPS	A	NA
GSM526079	375.95	Alive	GSE21050	UPS	A	NA
GSM526078	146	Alive	GSE21050	Unknown	B	NA
GSM526077	646.05	Alive	GSE21050	UPS	A	NA
GSM526076	427.05	Alive	GSE21050	Unknown	A	NA
GSM526075	1419.85	Alive	GSE21050	UPS	B	NA
GSM526074	828.55	Dead	GSE21050	UPS	A	NA
GSM526073	386.9	Alive	GSE21050	UPS	A	NA
GSM526072	456.25	Dead	GSE21050	UPS	B	NA
GSM526071	865.05	Alive	GSE21050	LMS	A	NA
GSM526070	514.65	Dead	GSE21050	DDLPS	B	NA
GSM526069	445.3	Dead	GSE21050	UPS	A	NA
GSM526068	653.35	Alive	GSE21050	DDLPS	A	NA
GSM526067	678.9	Alive	GSE21050	LMS	B	NA
GSM526066	138.7	Alive	GSE21050	UPS	B	NA
GSM526065	894.25	Dead	GSE21050	UPS	A	NA
GSM526064	507.35	Dead	GSE21050	LMS	B	NA
GSM526063	91.25	Alive	GSE21050	UPS	B	NA
GSM526062	3682.85	Alive	GSE21050	UPS	B	NA
GSM526061	1861.5	Alive	GSE21050	Unknown	A	NA
GSM526060	408.8	Dead	GSE21050	LMS	A	NA
GSM526059	167.9	Alive	GSE21050	Unknown	B	NA
GSM526058	525.6	Alive	GSE21050	UPS	A	NA
GSM526057	1828.65	Alive	GSE21050	UPS	A	NA
GSM526056	1974.65	Alive	GSE21050	UPS	B	NA
GSM526055	1846.9	Alive	GSE21050	LMS	A	NA
GSM526054	1489.2	Alive	GSE21050	DDLPS	A	NA
GSM526053	1941.8	Alive	GSE21050	UPS	A	NA
GSM526052	1828.65	Alive	GSE21050	UPS	B	NA
GSM526051	383.25	Dead	GSE21050	DDLPS	A	NA
GSM526050	1635.2	Alive	GSE21050	UPS	A	NA
GSM526049	211.7	Dead	GSE21050	LMS	B	NA
GSM526048	569.4	Alive	GSE21050	UPS	B	NA
GSM526047	0	Dead	GSE21050	LMS	B	NA
GSM526046	846.8	Alive	GSE21050	LMS	B	NA
GSM526045	737.3	Alive	GSE21050	Unknown	A	NA
GSM526044	1116.9	Alive	GSE21050	UPS	A	NA
GSM526043	1306.7	Alive	GSE21050	UPS	A	NA
GSM526042	927.1	Alive	GSE21050	DDLPS	B	NA
GSM526041	1930.85	Alive	GSE21050	UPS	B	NA
GSM526040	0	Dead	GSE21050	UPS	B	NA
GSM526039	222.65	Alive	GSE21050	DDLPS	A	NA
GSM526038	0	Dead	GSE21050	UPS	B	NA
GSM526037	116.8	Alive	GSE21050	DDLPS	A	NA
GSM526036	996.45	Alive	GSE21050	UPS	A	NA
GSM526035	0	Dead	GSE21050	UPS	B	NA
GSM526034	1762.95	Dead	GSE21050	UPS	A	NA
GSM526033	485.45	Alive	GSE21050	UPS	B	NA
GSM526032	989.15	Dead	GSE21050	LMS	A	NA
GSM526031	408.8	Alive	GSE21050	UPS	A	NA
GSM526030	156.95	Dead	GSE21050	LMS	A	NA
GSM526029	3073.3	Alive	GSE21050	UPS	B	NA
GSM526028	394.2	Alive	GSE21050	Unknown	B	NA
GSM526027	2263	Alive	GSE21050	LMS	B	NA
GSM526026	726.35	Alive	GSE21050	UPS	B	NA
GSM526025	80.3	Alive	GSE21050	Unknown	B	NA
GSM526024	113.15	Alive	GSE21050	LMS	A	NA
GSM526023	346.75	Dead	GSE21050	UPS	B	NA
GSM526022	2774	Alive	GSE21050	Unknown	B	NA
GSM526021	3149.95	Alive	GSE21050	UPS	A	NA
GSM526020	1868.8	Alive	GSE21050	UPS	A	NA
GSM526019	255.5	Dead	GSE21050	UPS	A	NA
GSM526018	423.4	Alive	GSE21050	UPS	B	NA
GSM526017	3540.5	Dead	GSE21050	UPS	A	NA
GSM526016	3051.4	Alive	GSE21050	LMS	A	NA
GSM526015	3153.6	Alive	GSE21050	UPS	B	NA
GSM526014	127.75	Dead	GSE21050	UPS	B	NA
GSM526013	189.8	Dead	GSE21050	LMS	A	NA
GSM526012	237.25	Dead	GSE21050	LMS	B	NA
GSM526011	1474.6	Dead	GSE21050	LMS	B	NA
GSM526010	32.85	Dead	GSE21050	LMS	B	NA
GSM526009	1715.5	Alive	GSE21050	LMS	A	NA
GSM526008	474.5	Dead	GSE21050	Unknown	A	NA
GSM526007	726.35	Dead	GSE21050	LMS	A	NA
GSM526006	138.7	Dead	GSE21050	LMS	B	NA
GSM526005	116.8	Dead	GSE21050	UPS	B	NA
GSM526004	3993.1	Alive	GSE21050	Unknown	A	NA
GSM526003	69.35	Alive	GSE21050	UPS	A	NA
GSM526002	120.45	Alive	GSE21050	UPS	B	NA
GSM526001	131.4	Alive	GSE21050	UPS	B	NA
GSM526000	733.65	Dead	GSE21050	LMS	B	NA
GSM525999	193.45	Alive	GSE21050	LMS	B	NA
GSM525998	1105.95	Dead	GSE21050	LMS	B	NA
GSM525997	1989.25	Alive	GSE21050	UPS	A	NA
GSM525996	394.2	Dead	GSE21050	LMS	A	NA
GSM525995	386.9	Alive	GSE21050	UPS	A	NA
GSM525994	186.15	Dead	GSE21050	UPS	A	NA
GSM525993	0	Dead	GSE21050	UPS	B	NA
GSM525992	1076.75	Alive	GSE21050	UPS	B	NA
GSM525991	1533	Alive	GSE21050	UPS	B	NA
GSM525990	1981.95	Alive	GSE21050	UPS	A	NA
GSM525989	1919.9	Alive	GSE21050	DDLPS	A	NA
GSM525988	215.35	Alive	GSE21050	UPS	B	NA
GSM525987	2500.25	Alive	GSE21050	UPS	B	NA
GSM525986	36.5	Alive	GSE21050	UPS	B	NA
GSM525985	2142.55	Alive	GSE21050	LMS	B	NA
GSM525984	897.9	Dead	GSE21050	UPS	A	NA
GSM525983	343.1	Dead	GSE21050	LMS	B	NA
GSM525982	2784.95	Dead	GSE21050	DDLPS	B	NA
GSM525981	120.45	Alive	GSE21050	DDLPS	B	NA
GSM525980	664.3	Alive	GSE21050	Unknown	A	NA
GSM525979	2580.55	Alive	GSE21050	LMS	B	NA
GSM525978	5558.95	Alive	GSE21050	LMS	B	NA
GSM525977	1547.6	Dead	GSE21050	LMS	B	NA
GSM525976	543.85	Dead	GSE21050	UPS	B	NA
GSM525975	1244.65	Alive	GSE21050	DDLPS	B	NA
GSM525974	0	Dead	GSE21050	DDLPS	A	NA
GSM525973	2810.5	Dead	GSE21050	LMS	B	NA
GSM525972	131.4	Alive	GSE21050	UPS	A	NA
GSM525971	1073.1	Alive	GSE21050	UPS	A	NA
GSM525970	295.65	Dead	GSE21050	DDLPS	B	NA
GSM525969	408.8	Dead	GSE21050	UPS	A	NA
GSM525968	0	Dead	GSE21050	DDLPS	A	NA
GSM525967	5591.8	Alive	GSE21050	UPS	B	NA
GSM525966	328.5	Dead	GSE21050	LMS	A	NA
GSM525965	200.75	Dead	GSE21050	LMS	B	NA
GSM525964	2646.25	Alive	GSE21050	UPS	A	NA
GSM525963	1200.85	Alive	GSE21050	DDLPS	A	NA
GSM525962	3449.25	Alive	GSE21050	LMS	B	NA
GSM525961	2580.55	Alive	GSE21050	LMS	B	NA
GSM525960	985.5	Dead	GSE21050	DDLPS	A	NA
GSM525959	839.5	Dead	GSE21050	LMS	B	NA
GSM525958	3314.2	Alive	GSE21050	UPS	A	NA
GSM525957	2124.3	Alive	GSE21050	UPS	A	NA
GSM525956	4788.8	Alive	GSE21050	Unknown	B	NA
GSM525955	182.5	Dead	GSE21050	Unknown	A	NA
GSM525954	2496.6	Alive	GSE21050	DDLPS	B	NA
GSM525953	846.8	Dead	GSE21050	DDLPS	B	NA
GSM525952	963.6	Dead	GSE21050	DDLPS	A	NA
GSM525951	4489.5	Alive	GSE21050	UPS	A	NA
GSM525950	2774	Alive	GSE21050	Unknown	A	NA
GSM525949	598.6	Alive	GSE21050	UPS	A	NA
GSM525948	667.95	Alive	GSE21050	DDLPS	A	NA
GSM525947	719.05	Alive	GSE21050	UPS	A	NA
GSM525946	660.65	Alive	GSE21050	UPS	A	NA
GSM525945	375.95	Alive	GSE21050	DDLPS	A	NA
GSM525944	828.55	Alive	GSE21050	UPS	A	NA
GSM525943	182.5	Dead	GSE21050	UPS	B	NA
GSM525942	854.1	Alive	GSE21050	UPS	B	NA
GSM525941	1146.1	Alive	GSE21050	UPS	B	NA
GSM525940	897.9	Alive	GSE21050	UPS	B	NA
GSM525939	0	Dead	GSE21050	LMS	B	NA
GSM525938	1339.55	Alive	GSE21050	UPS	B	NA
GSM525937	1522.05	Alive	GSE21050	LMS	B	NA
GSM525936	142.35	Alive	GSE21050	DDLPS	B	NA
GSM525935	3.65	Alive	GSE21050	DDLPS	B	NA
GSM525934	313.9	Alive	GSE21050	LMS	B	NA
GSM525933	1219.1	Dead	GSE21050	Unknown	A	NA
GSM525932	2036.7	Alive	GSE21050	Unknown	B	NA
GSM525931	748.25	Dead	GSE21050	UPS	B	NA
GSM525930	332.15	Dead	GSE21050	LMS	B	NA
GSM525929	478.15	Dead	GSE21050	LMS	B	NA
GSM525928	255.5	Dead	GSE21050	UPS	B	NA
GSM525927	1109.6	Alive	GSE21050	DDLPS	B	NA
GSM525926	116.8	Alive	GSE21050	Unknown	A	NA
GSM525925	2569.6	Alive	GSE21050	LMS	B	NA
GSM525924	485.45	Alive	GSE21050	LMS	A	NA
GSM525923	759.2	Alive	GSE21050	DDLPS	B	NA
GSM525922	142.35	Dead	GSE21050	UPS	B	NA
GSM525921	299.3	Dead	GSE21050	UPS	A	NA
GSM525920	2748.45	Alive	GSE21050	UPS	A	NA
GSM525919	2383.45	Alive	GSE21050	UPS	B	NA
GSM525918	4518.7	Alive	GSE21050	DDLPS	A	NA
GSM525917	302.95	Alive	GSE21050	LMS	B	NA
GSM525916	3635.4	Dead	GSE21050	UPS	B	NA
GSM525915	905.2	Dead	GSE21050	DDLPS	A	NA
GSM525914	941.7	Dead	GSE21050	UPS	B	NA
GSM525913	2854.3	Alive	GSE21050	DDLPS	A	NA
GSM525912	609.55	Alive	GSE21050	DDLPS	A	NA
GSM525911	773.8	Alive	GSE21050	LMS	B	NA
GSM525910	401.5	Dead	GSE21050	UPS	B	NA
GSM525909	138.7	Dead	GSE21050	UPS	B	NA
GSM525908	3770.45	Alive	GSE21050	UPS	A	NA
GSM525907	3292.3	Alive	GSE21050	UPS	B	NA
GSM525906	4358.1	Alive	GSE21050	UPS	A	NA
GSM525905	262.8	Alive	GSE21050	LMS	B	NA
GSM525904	281.05	Dead	GSE21050	UPS	B	NA
GSM525903	1551.25	Dead	GSE21050	UPS	B	NA
GSM525902	2883.5	Alive	GSE21050	UPS	B	NA
GSM525901	354.05	Dead	GSE21050	Unknown	B	NA
GSM525900	4719.45	Alive	GSE21050	UPS	A	NA
GSM525899	4858.15	Alive	GSE21050	UPS	A	NA
GSM525898	2722.9	Alive	GSE21050	DDLPS	A	NA
GSM525897	3003.95	Alive	GSE21050	UPS	A	NA
GSM525896	3157.25	Alive	GSE21050	LMS	B	NA
GSM525895	4292.4	Alive	GSE21050	DDLPS	A	NA
GSM525894	532.9	Dead	GSE21050	UPS	B	NA
GSM525893	671.6	Alive	GSE21050	DDLPS	B	NA
GSM525892	2438.2	Alive	GSE21050	UPS	B	NA
GSM525891	4000.4	Alive	GSE21050	UPS	B	NA
GSM525890	302.95	Alive	GSE21050	DDLPS	B	NA
GSM525889	5307.1	Alive	GSE21050	UPS	A	NA
GSM525888	4876.4	Alive	GSE21050	LMS	B	NA
GSM525887	4095.3	Alive	GSE21050	UPS	B	NA
GSM525886	1996.55	Alive	GSE21050	UPS	A	NA
GSM525885	156.95	Dead	GSE21050	UPS	B	NA
GSM525884	4307	Alive	GSE21050	UPS	A	NA
GSM525883	543.85	Alive	GSE21050	DDLPS	A	NA
GSM525882	2131.6	Dead	GSE21050	DDLPS	B	NA
GSM525881	828.55	Alive	GSE21050	DDLPS	B	NA
GSM525880	459.9	Dead	GSE21050	DDLPS	B	NA
GSM525879	273.75	Alive	GSE21050	UPS	A	NA
GSM525878	1003.75	Alive	GSE21050	DDLPS	A	NA
GSM525877	1062.15	Alive	GSE21050	DDLPS	A	NA
GSM525876	1952.75	Alive	GSE21050	LMS	B	NA
GSM525875	886.95	Dead	GSE21050	LMS	B	NA
GSM525874	113.15	Dead	GSE21050	LMS	A	NA
GSM525873	4839.9	Alive	GSE21050	Unknown	B	NA
GSM525872	1576.8	Alive	GSE21050	UPS	B	NA
GSM525871	733.65	Dead	GSE21050	LMS	B	NA
GSM525870	0	Dead	GSE21050	LMS	B	NA
GSM525869	0	Dead	GSE21050	LMS	B	NA
GSM525868	1007.4	Dead	GSE21050	LMS	B	NA
GSM525867	3752.2	Dead	GSE21050	LMS	B	NA
GSM525866	1208.15	Dead	GSE21050	LMS	A	NA
GSM525865	0	Dead	GSE21050	LMS	B	NA
GSM525863	3237.55	Alive	GSE21050	UPS	B	NA
GSM525862	2281.25	Alive	GSE21050	DDLPS	B	NA
GSM525861	0	Dead	GSE21050	UPS	B	NA
GSM525860	0	Dead	GSE21050	LMS	B	NA
GSM525859	1200.85	Alive	GSE21050	LMS	A	NA
GSM525858	3660.95	Alive	GSE21050	UPS	A	NA
GSM525857	671.6	Alive	GSE21050	DDLPS	A	NA
GSM525856	167.9	Dead	GSE21050	UPS	B	NA
GSM525855	474.5	Alive	GSE21050	DDLPS	A	NA
GSM525854	518.3	Dead	GSE21050	UPS	B	NA
GSM525853	262.8	Dead	GSE21050	LMS	B	NA
GSM525852	401.5	Dead	GSE21050	UPS	B	NA
GSM525851	1226.4	Dead	GSE21050	LMS	B	NA
GSM525850	175.2	Alive	GSE21050	LMS	B	NA
GSM525849	270.1	Dead	GSE21050	LMS	B	NA
GSM525848	171.55	Dead	GSE21050	UPS	B	NA
GSM525847	3295.95	Alive	GSE21050	Unknown	B	NA
GSM525846	120.45	Dead	GSE21050	LMS	B	NA
GSM525845	635.1	Dead	GSE21050	LMS	A	NA
GSM525844	4496.8	Alive	GSE21050	UPS	A	NA
GSM525843	689.85	Dead	GSE21050	LMS	B	NA
GSM525842	4982.25	Alive	GSE21050	Unknown	A	NA
GSM525841	795.7	Dead	GSE21050	LMS	B	NA
GSM525840	375.95	Alive	GSE21050	DDLPS	A	NA
GSM525839	525.6	Dead	GSE21050	LMS	B	NA
GSM525838	208.05	Alive	GSE21050	DDLPS	A	NA
GSM525837	0	Dead	GSE21050	Unknown	B	NA
GSM525836	766.5	Alive	GSE21050	UPS	A	NA
GSM525835	0	Dead	GSE21050	DDLPS	B	NA
GSM525834	598.6	Dead	GSE21050	LMS	A	NA
GSM525833	178.85	Dead	GSE21050	UPS	B	NA
GSM525832	284.7	Dead	GSE21050	Unknown	B	NA
GSM525831	0	Dead	GSE21050	UPS	B	NA
GSM525830	1149.75	Alive	GSE21050	LMS	B	NA
GSM525829	423.4	Alive	GSE21050	LMS	B	NA
GSM525828	1193.55	Alive	GSE21050	UPS	A	NA
GSM525827	284.7	Dead	GSE21050	LMS	B	NA
GSM525826	1474.6	Alive	GSE21050	DDLPS	A	NA
GSM525825	2168.1	Alive	GSE21050	UPS	A	NA
GSM525824	1664.4	Alive	GSE21050	UPS	A	NA
GSM525823	879.65	Dead	GSE21050	DDLPS	B	NA
GSM525822	1752	Alive	GSE21050	UPS	A	NA
GSM525821	4427.45	Alive	GSE21050	UPS	B	NA
GSM525820	1262.9	Dead	GSE21050	UPS	A	NA
GSM525819	1306.7	Alive	GSE21050	Unknown	A	NA
GSM525818	1474.6	Alive	GSE21050	DDLPS	A	NA
GSM525817	1321.3	Alive	GSE21050	LMS	A	NA
GSM525816	956.3	Dead	GSE21050	LMS	A	NA
GSM525815	0	Dead	GSE21050	UPS	B	NA
GSM525814	1036.6	Alive	GSE21050	DDLPS	A	NA
GSM525813	1116.9	Dead	GSE21050	Unknown	A	NA
GSM525812	317.55	Dead	GSE21050	DDLPS	B	NA
GSM525811	346.75	Dead	GSE21050	DDLPS	A	NA
GSM525810	76.65	Alive	GSE21050	UPS	B	NA
GSM525809	540.2	Dead	GSE21050	Unknown	A	NA
GSM525808	335.8	Dead	GSE21050	UPS	B	NA
GSM525807	445.3	Dead	GSE21050	LMS	A	NA
GSM525806	3285	Alive	GSE21050	DDLPS	A	NA
TCGA-QQ-A5V9	1424	Dead	TCGA	UPS	A	TGF-b Dominant
TCGA-PC-A5DL	1142	Dead	TCGA	LMS	B	TGF-b Dominant
TCGA-K1-A6RU	711	Dead	TCGA	MFS	A	TGF-b Dominant
TCGA-IW-A3M6	688	Alive	TCGA	LMS	B	TGF-b Dominant
TCGA-FX-A2QS	1495	Alive	TCGA	DDLPS	B	TGF-b Dominant
TCGA-DX-AB2Z	1533	Alive	TCGA	UPS	B	TGF-b Dominant
TCGA-DX-AB2T	2369	Alive	TCGA	MFS	A	TGF-b Dominant
TCGA-DX-AB2L	2007	Alive	TCGA	MFS	A	TGF-b Dominant
TCGA-DX-AB2G	478	Alive	TCGA	DDLPS	A	TGF-b Dominant
TCGA-DX-A6YU	1045	Alive	TCGA	MFS	A	TGF-b Dominant
TCGA-DX-A3LT	1492	Alive	TCGA	DDLPS	A	TGF-b Dominant
TCGA-DX-A3LS	275	Dead	TCGA	DDLPS	B	TGF-b Dominant
TCGA-DX-A2J1	2901	Alive	TCGA	DDLPS	A	TGF-b Dominant
TCGA-DX-A23V	2034	Dead	TCGA	DDLPS	A	TGF-b Dominant
TCGA-DX-A23T	160	Dead	TCGA	DDLPS	A	TGF-b Dominant
TCGA-DX-A1L4	2036	Alive	TCGA	DDLPS	A	TGF-b Dominant
TCGA-DX-A1L0	564	Dead	TCGA	DDLPS	A	TGF-b Dominant
TCGA-DX-A1KW	995	Dead	TCGA	DDLPS	B	TGF-b Dominant
TCGA-DX-A1KU	427	Dead	TCGA	DDLPS	A	TGF-b Dominant
TCGA-3B-A9HL	599	Dead	TCGA	DDLPS	A	TGF-b Dominant
TCGA-Z4-AAPF	485	Alive	TCGA	SS	A	Wound Healing
TCGA-X6-A7WC	1379	Alive	TCGA	LMS	B	Wound Healing
TCGA-X6-A7WB	550	Dead	TCGA	LMS	B	Wound Healing
TCGA-X2-A95T	1927	Alive	TCGA	LMS	B	Wound Healing
TCGA-WK-A8XS	2579	Alive	TCGA	LMS	B	Wound Healing
TCGA-WK-A8XO	363	Dead	TCGA	DDLPS	A	Wound Healing
TCGA-VT-A80G	326	Alive	TCGA	UPS	B	Wound Healing
TCGA-SI-AA8C	597	Alive	TCGA	MPNST	B	Wound Healing
TCGA-SI-A71Q	996	Alive	TCGA	MPNST	B	Wound Healing
TCGA-SI-A71O	694	Dead	TCGA	MPNST	B	Wound Healing
TCGA-SG-A6Z7	118	Dead	TCGA	DDLPS	B	Wound Healing
TCGA-QQ-A8VH	320	Dead	TCGA	MPNST	B	Wound Healing
TCGA-N1-A6IA	224	Dead	TCGA	LMS	B	Wound Healing
TCGA-MJ-A850	681	Alive	TCGA	SS	B	Wound Healing
TCGA-MJ-A68H	456	Alive	TCGA	LMS	B	Wound Healing
TCGA-MB-A8JK	661	Alive	TCGA	UPS	A	Wound Healing
TCGA-KF-A41W	356	Alive	TCGA	LMS	B	Wound Healing
TCGA-KD-A5QU	1073	Dead	TCGA	LMS	B	Wound Healing
TCGA-K1-A3PN	3080	Alive	TCGA	LMS	B	Wound Healing
TCGA-JV-A75J	119	Dead	TCGA	LMS	B	Wound Healing
TCGA-IS-A3K7	5204	Alive	TCGA	LMS	A	Wound Healing
TCGA-IE-A4EH	819	Alive	TCGA	LMS	B	Wound Healing
TCGA-HS-A5N7	1013	Alive	TCGA	LMS	B	Wound Healing
TCGA-HB-A3YV	139	Dead	TCGA	UPS	B	Wound Healing
TCGA-HB-A3L4	1061	Dead	TCGA	LMS	B	Wound Healing
TCGA-FX-A8OO	245	Dead	TCGA	SS	B	Wound Healing
TCGA-FX-A48G	605	Dead	TCGA	LMS	A	Wound Healing
TCGA-FX-A3TO	618	Alive	TCGA	UPS	A	Wound Healing
TCGA-FX-A3NK	505	Alive	TCGA	DDLPS	A	Wound Healing
TCGA-DX-AB3C	2169	Alive	TCGA	SS	B	Wound Healing
TCGA-DX-AB3A	978	Dead	TCGA	DDLPS	A	Wound Healing
TCGA-DX-AB36	1825	Dead	TCGA	DDLPS	B	Wound Healing
TCGA-DX-AB35	928	Alive	TCGA	DDLPS	A	Wound Healing
TCGA-DX-AB2W	3238	Alive	TCGA	UPS	A	Wound Healing
TCGA-DX-AB2Q	2030	Alive	TCGA	UPS	B	Wound Healing
TCGA-DX-AB2P	367	Dead	TCGA	UPS	B	Wound Healing
TCGA-DX-AB2H	482	Alive	TCGA	DDLPS	B	Wound Healing
TCGA-DX-AB2E	541	Alive	TCGA	MFS	B	Wound Healing
TCGA-DX-A8BU	1116	Dead	TCGA	UPS	B	Wound Healing
TCGA-DX-A8BT	1230	Alive	TCGA	UPS	A	Wound Healing
TCGA-DX-A7ER	1466	Dead	TCGA	SS	B	Wound Healing
TCGA-DX-A7EO	4627	Alive	TCGA	SS	B	Wound Healing
TCGA-DX-A7EM	1892	Alive	TCGA	LMS	B	Wound Healing
TCGA-DX-A7EF	648	Dead	TCGA	UPS	B	Wound Healing
TCGA-DX-A6Z0	1953	Dead	TCGA	MFS	A	Wound Healing
TCGA-DX-A6YT	2044	Alive	TCGA	MFS	B	Wound Healing
TCGA-DX-A6YR	1247	Alive	TCGA	MFS	B	Wound Healing
TCGA-DX-A6BH	821	Alive	TCGA	DDLPS	A	Wound Healing
TCGA-DX-A6BG	1121	Alive	TCGA	DDLPS	B	Wound Healing
TCGA-DX-A48K	1399	Alive	TCGA	LMS	A	Wound Healing
TCGA-DX-A3UF	2599	Dead	TCGA	LMS	B	Wound Healing
TCGA-DX-A3UA	325	Dead	TCGA	LMS	B	Wound Healing
TCGA-DX-A3U9	456	Dead	TCGA	LMS	B	Wound Healing
TCGA-DX-A3LW	4150	Alive	TCGA	DDLPS	A	Wound Healing
TCGA-DX-A240	1834	Alive	TCGA	DDLPS	B	Wound Healing
TCGA-DX-A1KY	391	Dead	TCGA	DDLPS	B	Wound Healing
TCGA-DX-A1KX	2087	Alive	TCGA	DDLPS	A	Wound Healing
TCGA-3R-A8YX	17	Dead	TCGA	DDLPS	B	Wound Healing
TCGA-3B-A9I3	808	Alive	TCGA	LMS	A	Wound Healing
TCGA-3B-A9HX	1303	Alive	TCGA	LMS	B	Wound Healing
TCGA-3B-A9HV	437	Dead	TCGA	LMS	B	Wound Healing
TCGA-3B-A9HR	2694	Dead	TCGA	LMS	B	Wound Healing
TCGA-3B-A9HP	1627	Dead	TCGA	LMS	B	Wound Healing
TCGA-3B-A9HI	1521	Alive	TCGA	DDLPS	A	Wound Healing

## Sheet: S2
Table S2. The gene sets used in this study including 11 oncogenic pathways
CD8 T effector	CD8A	CXCL10	CXCL9	GZMA	GZMB	IFNG	PRF1	TBX21
Antigen processing machinery	B2M	HLA-A	HLA-B	HLA-C	TAP1	TAP2
EMT	AXL	FAP	LOXL2	ROR2	TAGLN	TWIST2	WNT5A
Angiogenesis	CDH5	SOX17	SOX18	TEK
Cell cycle	ABL1	ANAPC1	ANAPC10	ANAPC11	ANAPC13	ANAPC2	ANAPC4	ANAPC5	ANAPC7	ATM	ATR	BUB1	BUB1B	BUB3	CCNA1	CCNA2	CCNB1	CCNB2	CCNB3	CCND1	CCND2	CCND3	CCNE1	CCNE2	CCNH	CDC14A	CDC14B	CDC16	CDC20	CDC23	CDC25A	CDC25B	CDC25C	CDC26	CDC27	CDC45	CDC6	CDC7	CDK1	CDK2	CDK4	CDK6	CDK7	CDKN1A	CDKN1B	CDKN1C	CDKN2A	CDKN2B	CDKN2C
DNA replication	DNA2	FEN1	LIG1	MCM2	MCM3	MCM4	MCM5	MCM6	MCM7	PCNA	POLA1	POLA2	POLD1	POLD2	POLD3	POLD4	POLE	POLE2	POLE3	POLE4	PRIM1	PRIM2	RFC1	RFC2	RFC3	RFC4	RFC5	RNASEH1	RNASEH2A	RNASEH2B	RNASEH2C	RPA1	RPA2	RPA3	RPA4	SSBP1
Nucleotide excision repair	CCNH	CDK7	CETN2	CUL4A	CUL4B	DDB1	DDB2	ERCC1	ERCC2	ERCC3	ERCC4	ERCC5	ERCC6	ERCC8	GTF2H1	GTF2H2	GTF2H3	GTF2H4	GTF2H5	LIG1	MNAT1	PCNA	POLD1	POLD2	POLD3	POLD4	POLE	POLE2	POLE3	POLE4	RAD23A	RAD23B	RBX1	RFC1	RFC2	RFC3	RFC4	RFC5	RPA1	RPA2	RPA3	RPA4	XPA	XPC
DNA damage repair	ALKBH2	ALKBH3	APEX1	APEX2	APLF	ATM	ATR	ATRIP	BLM	BRCA1	BRCA2	BRIP1	CCNH	CDK7	CETN2	CHAF1A	CHEK1	CHEK2	CLK2	DCLRE1C	DDB1	DDB2	DUT	ENDOV	ERCC1	ERCC2	ERCC3	ERCC4	ERCC5	ERCC6	ERCC8	FAN1	FANCA	FANCB	FANCC	FANCD2	FANCE	FANCF	FANCG	FANCL	FANCM	GTF2H1	GTF2H2	GTF2H3	GTF2H4	GTF2H5	H2AFX	HLTF	HUS1
Homologous recombination	BLM	BRCA2	EME1	MRE11A	MUS81	NBN	POLD1	POLD2	POLD3	POLD4	RAD50	RAD51	RAD51B	RAD51C	RAD51D	RAD52	RAD54B	RAD54L	RPA1	RPA2	RPA3	RPA4	SHFM1	SSBP1	TOP3A	TOP3B	XRCC2	XRCC3
Mismatch repair	EXO1	LIG1	MLH1	MLH3	MSH2	MSH3	MSH6	PCNA	PMS2	POLD1	POLD2	POLD3	POLD4	RFC1	RFC2	RFC3	RFC4	RFC5	RPA1	RPA2	RPA3	RPA4	SSBP1
Hypoxia	ACKR3	ADM	ADORA2B	AK4	AKAP12	ALDOA	ALDOB	ALDOC	AMPD3	ANGPTL4	ANKZF1	ANXA2	ATF3	ATP7A	B3GALT6	B4GALNT2	BCAN	BCL2	BGN	BHLHE40	BNIP3L	BRS3	BTG1	CA12	CASP6	CAV1	CAVIN1	CAVIN3	CCN1	CCN2	CCN5	CCNG2	CDKN1A	CDKN1B	CDKN1C	CHST2	CHST3	CITED2	COL5A1	CP	CSRP2	CXCR4	DCN	DDIT3	DDIT4	DPYSL4	DTNA	DUSP1	EDN2
Immune checkpoint	CD274	CTLA4	HAVCR2	LAG3	PDCD1	PDCD1LG2	TIGIT
[truncated: 151 more columns]

## Sheet: S3
Table S3. 35 metabolic pathways correlated with m6A regulators
metabolic pathways	m6A regulators	Correlation coefficient	P-value	Regulation
Prostaglandin_Biosynthesis	VIRMA	-0.402508	1.55913e-23	negative
Folate_biosynthesis	YTHDC1	-0.468886	2.17428e-32	negative
Glycogen_Biosynthesis	ALKBH5	0.448014	2.16485e-29	postive
Methionine_Cycle	ELAVL1	0.415735	3.81447e-25	postive
Pentose_Phosphate	YTHDC1	-0.4504	1.00708e-29	negative
Nicotinate_and_Nicotinamide_Metabolism	YTHDC1	-0.411772	1.17984e-24	negative
Thromboxane_Biosynthesis	YTHDC1	-0.439745	2.93095e-28	negative
Fructose_and_Mannose_Metabolism	YTHDC1	-0.45491	2.33202e-30	negative
Galactose_Metabolism	METTL14	-0.412095	1.07681e-24	negative
Galactose_Metabolism	YTHDC1	-0.56474	3.67142e-49	negative
Galactose_Metabolism	YTHDC2	-0.454178	2.96067e-30	negative
Amino_Sugar_and_Nucleotide_Sugar_Metabolism	METTL14	-0.417045	2.61779e-25	negative
Amino_Sugar_and_Nucleotide_Sugar_Metabolism	YTHDC1	-0.548284	6.90456e-46	negative
Oxidative_Phosphorylation_	YTHDC1	-0.438677	4.08262e-28	negative
Sulfur_Metabolism	METTL14	-0.449711	1.257e-29	negative
Arachidonic_Acid_Metabolism	METTL3	-0.401571	2.01552e-23	negative
Arachidonic_Acid_Metabolism	VIRMA	-0.469449	1.79291e-32	negative
Arachidonic_Acid_Metabolism	LRPPRC	-0.479095	6.22224e-34	negative
Arachidonic_Acid_Metabolism	ELAVL1	-0.440574	2.26434e-28	negative
Linoleic_Acid_Metabolism	VIRMA	-0.403109	1.32216e-23	negative
alpha-Linoleic_Acid_Metabolism	VIRMA	-0.419089	1.44954e-25	negative
Pyrimidine_Metabolism	YTHDC1	-0.425277	2.36374e-26	negative
Valine,_Leucine_and_Isoleucine_Biosynthesis	YTHDC1	-0.463734	1.24952e-31	negative
Lysine_Degradation	YTHDC1	0.415264	4.3654e-25	postive
Lysine_Degradation	FMR1	0.402053	1.76611e-23	postive
Phenylalanine_Metabolism	YTHDF2	-0.40298	1.36958e-23	negative
Glutathione_Metabolism	METTL14	-0.418968	1.50122e-25	negative
Glycosaminoglycan_Degradation	RBM15	-0.42398	3.46706e-26	negative
Glycosphingolipid_Biosynthesis	METTL3	-0.458246	7.7891e-31	negative
Glycosphingolipid_Biosynthesis	FMR1	-0.414739	5.07279e-25	negative
Other_Glycan_Degradation	VIRMA	-0.433872	1.78669e-27	negative
Porphyrin_and_Chlorophyll_Metabolism	YTHDC1	-0.476363	1.62946e-33	negative
Drug_Metabolism_by_other_enzymes	ZC3H13	-0.425411	2.27148e-26	negative
Drug_Metabolism_by_other_enzymes	YTHDC1	-0.574065	4.23046e-51	negative
Drug_Metabolism_by_other_enzymes	YTHDF3	-0.401728	1.93065e-23	negative

## Sheet: S4
Table S4. 150 differentially expressed genes between Cluster A and Cluster B.
Gene Symbol	logFC	AveExpr	t	P.Value	adjusted P-value	B
PLA2G2A	-5.33995	5.46567	-21.8094	4.74587e-77	8.50981e-73	164.42
CFD	-3.60293	7.58009	-20.9879	8.13734e-73	7.29553e-69	154.784
C3	-4.00374	7.4812	-19.3191	2.76464e-64	1.65242e-60	135.364
RNASE1	-2.05261	10.0311	-17.7261	2.8077e-56	1.25862e-52	117.133
NCF4	-1.88451	5.53563	-16.9781	1.39084e-52	4.98782e-49	108.719
FOLR2	-1.89904	7.50787	-16.818	8.4635e-52	2.52932e-48	106.933
GGTA1P	-1.76368	6.62112	-16.5018	2.9454e-50	6.60176e-47	103.423
MEDAG	-2.3733	6.46611	-16.1655	1.25283e-48	2.49605e-45	99.7143
TNFRSF1B	-1.60485	7.03143	-16.0533	4.35258e-48	7.8046e-45	98.4828
GMFG	-1.53002	7.19761	-15.9455	1.43537e-47	2.1448e-44	97.3029
SIGLEC1	-2.00268	5.44684	-15.9314	1.67663e-47	2.31259e-44	97.1492
APBB1IP	-1.97179	5.85704	-15.8808	2.93392e-47	3.75772e-44	96.5959
C1QA	-2.09784	10.0588	-15.8105	6.36592e-47	7.60982e-44	95.8299
IL10RA	-1.84476	6.17166	-15.3603	8.83737e-45	9.32135e-42	90.952
CD14	-1.91875	9.60869	-15.2878	1.94613e-44	1.93867e-41	90.1714
LYVE1	-2.83261	5.70432	-15.2209	4.0282e-44	3.80156e-41	89.4521
PLTP	-2.13802	9.6464	-15.1144	1.27642e-43	1.14438e-40	88.3118
AIF1	-1.67057	8.02969	-15.0921	1.62591e-43	1.3883e-40	88.0725
SCARA5	-3.60861	5.16137	-14.9083	1.18055e-42	9.62198e-40	86.1125
SERPING1	-1.82905	9.20836	-14.4387	1.78354e-40	1.25504e-37	81.1519
HCST	-1.53154	5.95548	-14.4368	1.81982e-40	1.25504e-37	81.132
C1QB	-2.03766	9.80824	-14.3993	2.71073e-40	1.80022e-37	80.7381
MS4A4A	-1.94704	7.15595	-14.2854	9.0373e-40	5.78742e-37	79.5478
ABCA6	-1.96529	3.22418	-14.1567	3.50917e-39	2.16976e-36	78.2069
CSF1R	-1.73116	7.78994	-14.1436	4.0248e-39	2.37398e-36	78.0714
MS4A6A	-1.73886	7.09885	-14.1418	4.10425e-39	2.37398e-36	78.0521
IGF1	-1.81841	4.71404	-14.0147	1.55482e-38	8.44831e-36	76.7356
ABCA8	-2.6205	4.3843	-13.9674	2.55172e-38	1.30728e-35	76.246
F13A1	-2.32623	8.50003	-13.9455	3.20459e-38	1.59615e-35	76.0208
VAMP8	-1.50025	7.9794	-13.9156	4.37863e-38	2.12198e-35	75.7123
MPEG1	-1.707	7.18552	-13.9063	4.82495e-38	2.27674e-35	75.6164
TYROBP	-1.50326	9.29516	-13.7562	2.29712e-37	1.02974e-34	74.0742
GPX3	-2.19929	8.33481	-13.7472	2.52224e-37	1.05358e-34	73.9818
CPVL	-1.57848	6.62844	-13.7226	3.25391e-37	1.32604e-34	73.7301
CD209	-1.98131	5.15283	-13.6499	6.90167e-37	2.75009e-34	72.987
VSIG4	-2.02433	7.90427	-13.5277	2.43315e-36	8.90384e-34	71.7419
STAB1	-1.5127	6.85428	-13.5114	2.87752e-36	1.03144e-33	71.5761
C1QC	-1.76151	10.318	-13.2821	3.00618e-35	9.45681e-33	69.2577
MS4A7	-1.59657	7.21192	-13.2536	4.01793e-35	1.22111e-32	68.9711
TMEM176A	-1.70347	7.684	-13.1259	1.46883e-34	4.18057e-32	67.6904
PLAC9	-2.17828	6.07349	-13.081	2.31491e-34	6.28918e-32	67.241
APOL3	-1.55831	6.32758	-12.9512	8.56895e-34	2.22681e-31	65.9481
FGD5	-1.50984	5.25519	-12.8885	1.60779e-33	4.06047e-31	65.3264
FCER1G	-1.63063	8.20554	-12.851	2.34221e-33	5.75318e-31	64.9548
RARRES1	-2.35606	5.16147	-12.8367	2.7005e-33	6.45636e-31	64.8142
ACTN1	1.5939	8.68537	12.7907	4.28017e-33	9.96724e-31	64.3593
C1orf162	-1.5725	5.82522	-12.7638	5.59858e-33	1.27074e-30	64.094
C1R	-1.51744	9.33699	-12.6896	1.17193e-32	2.44348e-30	63.3644
TMEM176B	-1.70308	8.33212	-12.6718	1.39918e-32	2.85099e-30	63.1893
AKR1C1	-1.78984	5.13391	-12.6552	1.64926e-32	3.3228e-30	63.0269
HPGDS	-1.66945	4.29693	-12.5009	7.59489e-32	1.34836e-29	61.5187
TNFSF13B	-1.59771	5.93703	-12.4262	1.5855e-31	2.70758e-29	60.7919
ACVRL1	-1.54625	5.73466	-12.3703	2.74492e-31	4.64332e-29	60.2499
CYBB	-1.62459	6.19566	-12.3266	4.20993e-31	7.03338e-29	59.8276
GPR34	-1.65581	6.30885	-12.2153	1.24813e-30	1.98055e-28	58.7545
RNASE6	-1.64483	6.81619	-12.2093	1.32314e-30	2.06306e-28	58.6969
E2F7	1.56125	4.10384	12.1784	1.78728e-30	2.73912e-28	58.4
STEAP4	-2.01765	5.03343	-12.1458	2.452e-30	3.63362e-28	58.0878
ITGB2	-1.54149	6.86397	-12.1311	2.82933e-30	4.15842e-28	57.9465
DAB2	-1.62542	6.80175	-12.0947	4.02408e-30	5.68155e-28	57.5987
ADH1C	-1.99852	3.07299	-12.0905	4.19271e-30	5.8734e-28	57.5582
FBLN2	-2.2263	7.34962	-12.044	6.56923e-30	8.9237e-28	57.1149
HTRA3	-2.04675	6.92653	-12.0214	8.17049e-30	1.10154e-27	56.8995
ABCA9	-1.76635	3.25255	-11.9889	1.11765e-29	1.48448e-27	56.5903
AKR1C3	-1.84743	6.1913	-11.9566	1.52572e-29	1.94026e-27	56.283
CD163	-1.69925	7.83849	-11.9293	1.98334e-29	2.46967e-27	56.0241
CFB	-1.57646	4.87192	-11.9279	2.00979e-29	2.48534e-27	56.011
CCL8	-1.79505	6.00677	-11.8883	2.93882e-29	3.56054e-27	55.6359
C1S	-1.57246	9.48246	-11.8838	3.0694e-29	3.69379e-27	55.593
XPNPEP2	-2.07005	3.75029	-11.8556	4.01962e-29	4.77324e-27	55.3268
C2	-1.62568	5.88449	-11.8325	5.01094e-29	5.91126e-27	55.1092
MRC1	-1.70925	7.7679	-11.7897	7.54284e-29	8.72585e-27	54.7056
EFEMP1	-2.18274	7.4672	-11.7539	1.0611e-28	1.15313e-26	54.3687
ITGA10	2.09328	3.65821	11.6547	2.72136e-28	2.75688e-26	53.4392
HLA-DMA	-1.5052	7.69288	-11.5202	9.68806e-28	9.39009e-26	52.1862
BST2	-1.53102	7.8522	-11.4175	2.53879e-27	2.35871e-25	51.2357
ENO2	1.60014	6.7567	11.403	2.90779e-27	2.68761e-25	51.1018
CD36	-2.0797	5.63186	-11.2947	7.9725e-27	6.74316e-25	50.1067
APOE	-1.58838	9.04236	-11.2428	1.29072e-26	1.06654e-24	49.6315
IFI27	-1.64059	8.4134	-11.1823	2.25933e-26	1.79681e-24	49.0792
CSF2RB	-1.50643	4.70079	-11.1771	2.3713e-26	1.87311e-24	49.0315
GAS7	-1.59012	6.05189	-11.1642	2.67092e-26	2.09137e-24	48.9141
FAM20A	-1.54292	4.93944	-11.1346	3.50749e-26	2.72263e-24	48.6454
IGFBP6	-1.93187	8.07387	-11.1226	3.91917e-26	3.02908e-24	48.5359
ADH1B	-2.41885	3.57939	-11.0996	4.84079e-26	3.68755e-24	48.3276
AOX1	-1.90511	4.70265	-11.0485	7.73606e-26	5.616e-24	47.8653
PODN	-1.55697	5.79456	-11.0112	1.08876e-25	7.77791e-24	47.5282
METTL7B	-1.52986	3.39201	-10.8491	4.76109e-25	2.99548e-23	46.0733
HAS1	-1.92795	3.62339	-10.8228	6.04157e-25	3.70998e-23	45.8385
MARCO	-1.98628	4.10581	-10.8105	6.75303e-25	4.07706e-23	45.7287
ACKR1	-1.8306	4.01972	-10.8087	6.86363e-25	4.12992e-23	45.7127
PAWR	1.58506	4.48723	10.8055	7.06837e-25	4.22476e-23	45.6837
LINC01133	-2.22194	4.72777	-10.7885	8.23562e-25	4.88983e-23	45.533
RBP7	-1.75885	6.32614	-10.7545	1.11912e-24	6.51526e-23	45.2307
SV2A	1.50893	4.10612	10.697	1.87764e-24	1.06208e-22	44.7206
DCN	-2.24315	9.7308	-10.6425	3.05919e-24	1.68782e-22	44.2394
S100A9	-1.714	6.93055	-10.6301	3.42019e-24	1.88121e-22	44.1294
LRRN4CL	-2.03243	5.53737	-10.5	1.08953e-23	5.59783e-22	42.9875
ST6GAL2	1.59675	3.49783	10.3943	2.77415e-23	1.33719e-21	42.0665
FABP4	-2.43253	5.98627	-10.272	8.11463e-23	3.62852e-21	41.0089
CSTA	-1.52094	5.35784	-10.2701	8.24392e-23	3.66803e-21	40.9934
CD55	-1.52584	7.18133	-10.2661	8.54308e-23	3.78237e-21	40.9582
PI16	-1.80437	4.04384	-10.2484	9.96914e-23	4.37058e-21	40.8062
ADAMTS5	-1.87089	6.68658	-10.1741	1.90425e-22	7.99651e-21	40.1686
TNC	2.10462	7.62996	10.1464	2.42166e-22	1.00516e-20	39.9319
TENM2	1.82254	3.39898	10.0124	7.69923e-22	2.97532e-20	38.7927
CCL5	-1.70285	6.3621	-9.92447	1.63464e-21	6.0063e-20	38.0513
ALDH1A3	-2.08785	5.17309	-9.90249	1.97196e-21	7.18683e-20	37.8666
MICAL2	1.54905	6.0041	9.80709	4.43636e-21	1.54763e-19	37.0683
DEFB1	-1.70633	2.99223	-9.77083	6.02921e-21	2.06316e-19	36.7663
ASPA	-1.53579	3.2957	-9.69901	1.1044e-20	3.60628e-19	36.1705
AIF1L	-1.78281	4.63115	-9.69442	1.14787e-20	3.73547e-19	36.1325
INHBA	1.87114	5.49344	9.58422	2.88724e-20	8.98805e-19	35.2248
EDNRA	1.57341	6.57075	9.51209	5.25923e-20	1.58227e-18	34.6347
SLPI	-1.85838	3.90225	-9.39896	1.3386e-19	3.79185e-18	33.7157
PTGES	-1.66274	6.12552	-9.38283	1.5283e-19	4.28186e-18	33.5853
CD248	-1.58677	8.61241	-9.2063	6.45113e-19	1.64545e-17	32.169
APOD	-2.00473	5.75213	-9.06761	1.97225e-18	4.62884e-17	31.0704
ELN	-1.61012	6.43053	-9.06375	2.03422e-18	4.76724e-17	31.04
PDGFD	-1.61806	5.38306	-9.01541	2.99407e-18	6.84779e-17	30.6601
ALDH1A1	-1.57494	6.08458	-8.91221	6.79951e-18	1.45318e-16	29.8541
CCL19	-1.54607	3.34263	-8.88813	8.22521e-18	1.73718e-16	29.6671
TMEM158	1.96654	5.98517	8.85208	1.09299e-17	2.27888e-16	29.3877
SGCG	-1.64254	3.4241	-8.76526	2.15995e-17	4.30812e-16	28.7186
VIT	-1.636	3.17896	-8.67779	4.269e-17	8.17815e-16	28.0495
PMAIP1	1.52724	5.85608	8.65453	5.11284e-17	9.69115e-16	27.8724
OLFML1	-1.60823	5.12162	-8.56434	1.02524e-16	1.86824e-15	27.1893
MFAP5	-2.17783	7.48327	-8.3046	7.37555e-16	1.17661e-14	25.2529
ITM2A	-1.65519	6.78781	-8.28667	8.43789e-16	1.33421e-14	25.1209
IGKC	-2.05871	6.22187	-8.26818	9.69094e-16	1.51895e-14	24.9851
TNFAIP6	-1.6523	6.34428	-8.14396	2.44232e-15	3.62227e-14	24.0787
TPM2	1.51346	8.61327	8.13633	2.58403e-15	3.81352e-14	24.0234
IGHM	-1.8197	4.71807	-8.09364	3.5408e-15	5.12378e-14	23.7145
IGLV1-44	-1.7285	4.53767	-7.92237	1.23697e-14	1.6261e-13	22.4887
ITGA8	1.55121	4.12898	7.79744	3.0406e-14	3.75231e-13	21.6077
PTGIS	-1.59545	6.80534	-7.71088	5.63314e-14	6.66278e-13	21.004
BEX1	1.53987	3.47724	7.64179	9.17979e-14	1.0451e-12	20.526
CILP	-1.71202	5.06167	-7.57554	1.46151e-13	1.60088e-12	20.0709
PTN	1.63605	7.03361	7.48143	2.81389e-13	2.9199e-12	19.4301
TCEAL2	1.6733	3.42529	7.28906	1.05231e-12	9.97305e-12	18.1406
CXCL10	-1.55696	6.30705	-7.23779	1.48878e-12	1.37181e-11	17.8016
DKK1	-1.86007	4.33364	-7.12951	3.07783e-12	2.6687e-11	17.0922
PRG4	-1.52606	3.4724	-6.9357	1.10485e-11	8.6929e-11	15.8448
MYLK	1.55523	7.09196	6.82029	2.33327e-11	1.75642e-10	15.1158
LUM	-1.50591	9.8158	-6.72253	4.36038e-11	3.13622e-10	14.5064
GREM1	1.578	4.27151	6.54637	1.32057e-10	8.75265e-10	13.4273
ACTG2	1.85421	6.79648	6.18727	1.17288e-09	6.72342e-09	11.304
CHRDL1	-1.51877	6.60148	-5.86128	7.79451e-09	3.8953e-08	9.46738
PCP4	1.52247	3.29932	5.7948	1.135e-08	5.53033e-08	9.10355
CNN1	1.53122	6.00587	5.4616	7.06781e-08	3.05675e-07	7.3361

## Sheet: S5
Table S5. The m6A-metabolic Scores of 568 STS patients.
ID	m6A-metabolic Score	Cohort
GSM525806	-2.65893	GSE21050
GSM525807	-2.12197	GSE21050
GSM525808	-1.1538	GSE21050
GSM525809	-1.76624	GSE21050
GSM525810	-1.58455	GSE21050
GSM525811	-2.80719	GSE21050
GSM525812	-0.346447	GSE21050
GSM525813	-2.16316	GSE21050
GSM525814	-2.68193	GSE21050
GSM525815	-1.29369	GSE21050
GSM525816	-1.96682	GSE21050
GSM525817	-2.36551	GSE21050
GSM525818	-2.52911	GSE21050
GSM525819	-3.05945	GSE21050
GSM525820	-2.96423	GSE21050
GSM525821	-2.0711	GSE21050
GSM525822	-2.85316	GSE21050
GSM525823	-1.40739	GSE21050
GSM525824	-2.17013	GSE21050
GSM525825	-2.44834	GSE21050
GSM525826	-2.22869	GSE21050
GSM525827	-1.98591	GSE21050
GSM525828	-1.7697	GSE21050
GSM525829	-1.39677	GSE21050
GSM525830	-0.827414	GSE21050
GSM525831	-1.92629	GSE21050
GSM525832	-1.5442	GSE21050
GSM525833	-2.31691	GSE21050
GSM525834	-3.05008	GSE21050
GSM525835	-0.670544	GSE21050
GSM525836	-2.74116	GSE21050
GSM525837	-1.42104	GSE21050
GSM525838	-2.22817	GSE21050
GSM525839	-1.43026	GSE21050
GSM525840	-1.525	GSE21050
GSM525841	-1.66815	GSE21050
GSM525842	-2.27061	GSE21050
GSM525843	-0.975418	GSE21050
GSM525844	-1.81363	GSE21050
GSM525845	-2.30941	GSE21050
GSM525846	-2.60845	GSE21050
GSM525847	-1.72983	GSE21050
GSM525848	-2.54981	GSE21050
GSM525849	-0.858907	GSE21050
GSM525850	-1.98555	GSE21050
GSM525851	-2.49378	GSE21050
GSM525852	-1.02053	GSE21050
GSM525853	-1.09451	GSE21050
GSM525854	-1.25869	GSE21050
GSM525855	-2.86399	GSE21050
GSM525856	-1.171	GSE21050
GSM525857	-2.47291	GSE21050
GSM525858	-1.68895	GSE21050
GSM525859	-2.60643	GSE21050
GSM525860	-1.69882	GSE21050
GSM525861	-2.17937	GSE21050
GSM525862	-1.79134	GSE21050
GSM525863	-2.27344	GSE21050
GSM525865	-1.43656	GSE21050
GSM525866	-1.71494	GSE21050
GSM525867	-2.56974	GSE21050
GSM525868	-3.19156	GSE21050
GSM525869	-1.6182	GSE21050
GSM525870	-1.86611	GSE21050
GSM525871	-0.965875	GSE21050
GSM525872	-1.87749	GSE21050
GSM525873	-2.14528	GSE21050
GSM525874	-2.25201	GSE21050
GSM525875	-0.528816	GSE21050
GSM525876	-1.69858	GSE21050
GSM525877	-2.78341	GSE21050
GSM525878	-2.88499	GSE21050
GSM525879	-2.29078	GSE21050
GSM525880	-1.41963	GSE21050
GSM525881	-1.87585	GSE21050
GSM525882	-2.0324	GSE21050
GSM525883	-2.07502	GSE21050
GSM525884	-1.77848	GSE21050
GSM525885	-1.60848	GSE21050
GSM525886	-1.87898	GSE21050
GSM525887	-1.59427	GSE21050
GSM525888	-2.24295	GSE21050
GSM525889	-2.09896	GSE21050
GSM525890	-3.23119	GSE21050
GSM525891	-2.69528	GSE21050
GSM525892	-2.80896	GSE21050
GSM525893	-2.43334	GSE21050
GSM525894	-1.9118	GSE21050
GSM525895	-3.17368	GSE21050
GSM525896	-1.21581	GSE21050
GSM525897	-2.3994	GSE21050
GSM525898	-2.53176	GSE21050
GSM525899	-1.69562	GSE21050
GSM525900	-2.70034	GSE21050
GSM525901	-1.07629	GSE21050
GSM525902	-1.83397	GSE21050
GSM525903	-2.2107	GSE21050
GSM525904	-1.85314	GSE21050
GSM525905	-1.80955	GSE21050
GSM525906	-2.11324	GSE21050
GSM525907	-1.69996	GSE21050
GSM525908	-2.5882	GSE21050
GSM525909	-1.16782	GSE21050
GSM525910	-1.62934	GSE21050
GSM525911	-1.55649	GSE21050
GSM525912	-1.5923	GSE21050
GSM525913	-1.97492	GSE21050
GSM525914	-0.722332	GSE21050
GSM525915	-2.76873	GSE21050
GSM525916	-2.10325	GSE21050
GSM525917	-2.13893	GSE21050
GSM525918	-2.32818	GSE21050
GSM525919	-1.76958	GSE21050
GSM525920	-3.22048	GSE21050
GSM525921	-2.57987	GSE21050
GSM525922	-1.17236	GSE21050
GSM525923	-2.12458	GSE21050
GSM525924	-1.90066	GSE21050
GSM525925	-1.44918	GSE21050
GSM525926	-2.05683	GSE21050
GSM525927	-2.51862	GSE21050
GSM525928	-1.51951	GSE21050
GSM525929	-2.9077	GSE21050
GSM525930	-1.8291	GSE21050
GSM525931	-0.852861	GSE21050
GSM525932	-0.71616	GSE21050
GSM525933	-2.20414	GSE21050
GSM525934	-1.68477	GSE21050
GSM525935	-0.846863	GSE21050
GSM525936	-1.13697	GSE21050
GSM525937	-2.52812	GSE21050
GSM525938	-1.57211	GSE21050
GSM525939	-2.01288	GSE21050
GSM525940	-2.31444	GSE21050
GSM525941	-1.44828	GSE21050
GSM525942	-1.66536	GSE21050
GSM525943	-1.12536	GSE21050
GSM525944	-2.12916	GSE21050
GSM525945	-2.32058	GSE21050
GSM525946	-2.54477	GSE21050
GSM525947	-2.64014	GSE21050
GSM525948	-1.71068	GSE21050
GSM525949	-1.8811	GSE21050
GSM525950	-1.38885	GSE21050
GSM525951	-2.65628	GSE21050
GSM525952	-2.89862	GSE21050
GSM525953	-1.96615	GSE21050
GSM525954	-2.09151	GSE21050
GSM525955	-1.99957	GSE21050
GSM525956	-1.66799	GSE21050
GSM525957	-2.65788	GSE21050
GSM525958	-2.35309	GSE21050
GSM525959	-2.5347	GSE21050
GSM525960	-2.46488	GSE21050
GSM525961	-1.8234	GSE21050
GSM525962	-1.57508	GSE21050
GSM525963	-2.91601	GSE21050
GSM525964	-2.8916	GSE21050
GSM525965	-0.792759	GSE21050
GSM525966	-3.11446	GSE21050
GSM525967	-1.80888	GSE21050
GSM525968	-1.50919	GSE21050
GSM525969	-1.41696	GSE21050
GSM525970	-0.558834	GSE21050
GSM525971	-2.28446	GSE21050
GSM525972	-2.16549	GSE21050
GSM525973	-2.75341	GSE21050
GSM525974	-2.33174	GSE21050
GSM525975	-1.55305	GSE21050
GSM525976	-2.4921	GSE21050
GSM525977	-2.63189	GSE21050
GSM525978	-1.25153	GSE21050
GSM525979	-2.00134	GSE21050
GSM525980	-2.73057	GSE21050
GSM525981	-0.394998	GSE21050
GSM525982	-1.94634	GSE21050
GSM525983	-2.22787	GSE21050
GSM525984	-3.00517	GSE21050
GSM525985	-1.78802	GSE21050
GSM525986	-0.923183	GSE21050
GSM525987	-1.63269	GSE21050
GSM525988	-2.69665	GSE21050
GSM525989	-2.76739	GSE21050
GSM525990	-2.40657	GSE21050
GSM525991	-2.47634	GSE21050
GSM525992	-2.48933	GSE21050
GSM525993	-1.9182	GSE21050
GSM525994	-2.30964	GSE21050
GSM525995	-2.874	GSE21050
GSM525996	-2.63318	GSE21050
GSM525997	-2.12323	GSE21050
GSM525998	-2.47862	GSE21050
GSM525999	-2.71636	GSE21050
GSM526000	-1.82021	GSE21050
GSM526001	-2.04261	GSE21050
GSM526002	-1.80328	GSE21050
GSM526003	-2.62838	GSE21050
GSM526004	-2.70799	GSE21050
GSM526005	-2.03824	GSE21050
GSM526006	-1.83797	GSE21050
GSM526007	-2.92468	GSE21050
GSM526008	-2.86222	GSE21050
GSM526009	-2.5847	GSE21050
GSM526010	-2.83508	GSE21050
GSM526011	-2.66516	GSE21050
GSM526012	-3.04168	GSE21050
GSM526013	-2.59295	GSE21050
GSM526014	-2.65046	GSE21050
GSM526015	-2.19243	GSE21050
GSM526016	-2.73229	GSE21050
GSM526017	-2.17873	GSE21050
GSM526018	-1.93423	GSE21050
GSM526019	-2.48553	GSE21050
GSM526020	-2.07912	GSE21050
GSM526021	-2.35643	GSE21050
GSM526022	-0.702225	GSE21050
GSM526023	-2.33127	GSE21050
GSM526024	-2.53138	GSE21050
GSM526025	-1.60189	GSE21050
GSM526026	-2.19491	GSE21050
GSM526027	-2.03838	GSE21050
GSM526028	-1.54439	GSE21050
GSM526029	-2.74657	GSE21050
GSM526030	-2.80201	GSE21050
GSM526031	-3.02368	GSE21050
GSM526032	-2.47737	GSE21050
GSM526033	-0.900223	GSE21050
GSM526034	-3.13671	GSE21050
GSM526035	-0.252719	GSE21050
GSM526036	-2.27953	GSE21050
GSM526037	-2.71669	GSE21050
GSM526038	-1.40523	GSE21050
GSM526039	-1.71108	GSE21050
GSM526040	-1.83119	GSE21050
GSM526041	-2.40334	GSE21050
GSM526042	-2.33709	GSE21050
GSM526043	-2.15828	GSE21050
GSM526044	-1.82123	GSE21050
GSM526045	-2.99549	GSE21050
GSM526046	-2.6454	GSE21050
GSM526047	-0.994559	GSE21050
GSM526048	-2.03506	GSE21050
GSM526049	-1.16386	GSE21050
GSM526050	-2.69821	GSE21050
GSM526051	-2.75657	GSE21050
GSM526052	-0.815935	GSE21050
GSM526053	-2.89298	GSE21050
GSM526054	-3.7827	GSE21050
GSM526055	-2.27272	GSE21050
GSM526056	-2.40003	GSE21050
GSM526057	-2.92479	GSE21050
GSM526058	-2.98115	GSE21050
GSM526059	-1.27988	GSE21050
GSM526060	-2.86969	GSE21050
GSM526061	-3.05997	GSE21050
GSM526062	-1.82668	GSE21050
GSM526063	-2.54598	GSE21050
GSM526064	-2.54844	GSE21050
GSM526065	-2.43471	GSE21050
GSM526066	-1.63235	GSE21050
GSM526067	-2.33097	GSE21050
GSM526068	-3.21507	GSE21050
GSM526069	-2.31602	GSE21050
GSM526070	-1.55679	GSE21050
GSM526071	-2.19021	GSE21050
GSM526072	-2.0528	GSE21050
GSM526073	-2.18414	GSE21050
GSM526074	-2.30491	GSE21050
GSM526075	-2.80975	GSE21050
GSM526076	-2.89829	GSE21050
GSM526077	-2.08494	GSE21050
GSM526078	-3.05696	GSE21050
GSM526079	-2.66424	GSE21050
GSM526080	-2.33568	GSE21050
GSM526081	-2.32808	GSE21050
GSM526082	-2.80821	GSE21050
GSM526083	-1.42714	GSE21050
GSM526084	-2.44213	GSE21050
GSM526085	-2.37103	GSE21050
GSM526086	-2.51559	GSE21050
GSM526087	-0.769193	GSE21050
GSM526088	-1.91601	GSE21050
GSM526089	-1.62628	GSE21050
GSM526090	-1.62369	GSE21050
GSM526091	-2.08749	GSE21050
GSM526092	-3.35618	GSE21050
GSM526093	-2.40706	GSE21050
GSM526094	-1.54634	GSE21050
GSM526095	-1.20932	GSE21050
GSM526096	-2.09221	GSE21050
GSM526097	-3.07557	GSE21050
GSM526098	-2.67472	GSE21050
GSM526099	-2.42272	GSE21050
GSM526100	-2.72656	GSE21050
GSM526101	-2.91719	GSE21050
GSM526102	-2.83814	GSE21050
GSM526103	-2.73445	GSE21050
GSM526104	-2.48711	GSE21050
GSM526105	-2.36591	GSE21050
GSM526106	-2.56824	GSE21050
GSM526107	-1.78255	GSE21050
GSM526108	-2.32071	GSE21050
GSM526109	-1.26302	GSE21050
GSM526110	-2.09055	GSE21050
GSM526111	-2.04246	GSE21050
GSM526112	-2.46304	GSE21050
GSM526113	-1.61462	GSE21050
GSM526114	-2.40709	GSE21050
GSM526115	-0.924268	GSE21050
TCGA-3B-A9HI	-2.23004	TCGA
TCGA-3B-A9HJ	-2.58445	TCGA
TCGA-3B-A9HL	-1.7288	TCGA
TCGA-3B-A9HO	-2.44921	TCGA
TCGA-3B-A9HP	-2.54324	TCGA
TCGA-3B-A9HQ	-2.63729	TCGA
TCGA-3B-A9HR	-1.74963	TCGA
TCGA-3B-A9HS	-1.70082	TCGA
TCGA-3B-A9HT	-2.22952	TCGA
TCGA-3B-A9HU	-2.70788	TCGA
TCGA-3B-A9HV	-1.6674	TCGA
TCGA-3B-A9HX	-3.7737	TCGA
TCGA-3B-A9HY	-2.27297	TCGA
TCGA-3B-A9HZ	-3.06006	TCGA
TCGA-3B-A9I0	-2.91101	TCGA
TCGA-3B-A9I1	-1.74746	TCGA
TCGA-3B-A9I3	-2.6512	TCGA
TCGA-3R-A8YX	-1.3468	TCGA
TCGA-DX-A1KU	-2.32154	TCGA
TCGA-DX-A1KW	-1.71171	TCGA
TCGA-DX-A1KX	-2.66787	TCGA
TCGA-DX-A1KY	-1.86157	TCGA
TCGA-DX-A1KZ	-2.34993	TCGA
TCGA-DX-A1L0	-2.06472	TCGA
TCGA-DX-A1L1	-2.46624	TCGA
TCGA-DX-A1L2	-2.59536	TCGA
TCGA-DX-A1L3	-2.24619	TCGA
TCGA-DX-A1L4	-2.56141	TCGA
TCGA-DX-A23R	-2.00177	TCGA
TCGA-DX-A23T	-2.35365	TCGA
TCGA-DX-A23U	-1.54929	TCGA
TCGA-DX-A23V	-2.8768	TCGA
TCGA-DX-A23Y	-2.53312	TCGA
TCGA-DX-A23Z	-2.23265	TCGA
TCGA-DX-A240	-2.74356	TCGA
TCGA-DX-A2IZ	-1.04953	TCGA
TCGA-DX-A2J0	-2.24517	TCGA
TCGA-DX-A2J1	-2.07436	TCGA
TCGA-DX-A2J4	-3.1368	TCGA
TCGA-DX-A3LS	-2.096	TCGA
TCGA-DX-A3LT	-1.91089	TCGA
TCGA-DX-A3LU	-2.7472	TCGA
TCGA-DX-A3LW	-2.55979	TCGA
TCGA-DX-A3LY	-2.68935	TCGA
TCGA-DX-A3M1	-2.47933	TCGA
TCGA-DX-A3M2	-2.71169	TCGA
TCGA-DX-A3U5	-2.24684	TCGA
TCGA-DX-A3U6	-3.05097	TCGA
TCGA-DX-A3U7	-1.72902	TCGA
TCGA-DX-A3U8	-2.29505	TCGA
TCGA-DX-A3U9	-1.5336	TCGA
TCGA-DX-A3UA	-1.04376	TCGA
TCGA-DX-A3UB	-2.23765	TCGA
TCGA-DX-A3UC	-1.70275	TCGA
TCGA-DX-A3UD	-1.85384	TCGA
TCGA-DX-A3UE	-1.26081	TCGA
TCGA-DX-A3UF	-2.83842	TCGA
TCGA-DX-A48J	-2.72244	TCGA
TCGA-DX-A48K	-1.59094	TCGA
TCGA-DX-A48L	-1.07293	TCGA
TCGA-DX-A48N	-1.38797	TCGA
TCGA-DX-A48O	-2.53518	TCGA
TCGA-DX-A48P	-2.80745	TCGA
TCGA-DX-A48R	-1.42974	TCGA
TCGA-DX-A48U	-3.12981	TCGA
TCGA-DX-A6B7	-2.70105	TCGA
TCGA-DX-A6B8	-0.606165	TCGA
TCGA-DX-A6B9	-2.96075	TCGA
TCGA-DX-A6BA	-2.62786	TCGA
TCGA-DX-A6BB	-2.72828	TCGA
TCGA-DX-A6BE	-2.72538	TCGA
TCGA-DX-A6BF	-2.32158	TCGA
TCGA-DX-A6BG	-2.58911	TCGA
TCGA-DX-A6BH	-2.70075	TCGA
TCGA-DX-A6YQ	-1.971	TCGA
TCGA-DX-A6YR	-1.90911	TCGA
TCGA-DX-A6YS	-2.29765	TCGA
TCGA-DX-A6YT	-1.88663	TCGA
TCGA-DX-A6YU	-2.44708	TCGA
TCGA-DX-A6YV	-1.84531	TCGA
TCGA-DX-A6YX	-1.09803	TCGA
TCGA-DX-A6YZ	-2.05668	TCGA
TCGA-DX-A6Z0	-2.17389	TCGA
TCGA-DX-A6Z2	-3.06278	TCGA
TCGA-DX-A7EF	-1.42865	TCGA
TCGA-DX-A7EI	-1.68219	TCGA
TCGA-DX-A7EL	-2.26177	TCGA
TCGA-DX-A7EM	-2.27451	TCGA
TCGA-DX-A7EN	-1.59265	TCGA
TCGA-DX-A7EO	-1.8276	TCGA
TCGA-DX-A7EQ	-0.893494	TCGA
TCGA-DX-A7ER	-1.31994	TCGA
TCGA-DX-A7ES	-2.56055	TCGA
TCGA-DX-A7ET	-2.11114	TCGA
TCGA-DX-A7EU	-2.00767	TCGA
TCGA-DX-A8BG	-3.01923	TCGA
TCGA-DX-A8BH	-1.82492	TCGA
TCGA-DX-A8BJ	-1.11346	TCGA
TCGA-DX-A8BK	-2.49599	TCGA
TCGA-DX-A8BL	-2.01653	TCGA
TCGA-DX-A8BM	-2.67698	TCGA
TCGA-DX-A8BN	-2.01645	TCGA
TCGA-DX-A8BO	-2.68332	TCGA
TCGA-DX-A8BP	-2.79768	TCGA
TCGA-DX-A8BQ	-2.41138	TCGA
TCGA-DX-A8BR	-2.45131	TCGA
TCGA-DX-A8BS	-1.02419	TCGA
TCGA-DX-A8BT	-2.43823	TCGA
TCGA-DX-A8BU	-1.40115	TCGA
TCGA-DX-A8BV	-2.69209	TCGA
TCGA-DX-A8BX	-2.41428	TCGA
TCGA-DX-A8BZ	-1.80273	TCGA
TCGA-DX-AATS	-1.17041	TCGA
TCGA-DX-AB2E	-1.96725	TCGA
TCGA-DX-AB2F	-2.54726	TCGA
TCGA-DX-AB2G	-2.15925	TCGA
TCGA-DX-AB2H	-1.19705	TCGA
TCGA-DX-AB2J	-2.05899	TCGA
TCGA-DX-AB2L	-1.90895	TCGA
TCGA-DX-AB2O	-2.32285	TCGA
TCGA-DX-AB2P	-1.67203	TCGA
TCGA-DX-AB2Q	-2.90183	TCGA
TCGA-DX-AB2S	-2.84529	TCGA
TCGA-DX-AB2T	-2.51233	TCGA
TCGA-DX-AB2V	-2.1973	TCGA
TCGA-DX-AB2W	-2.26822	TCGA
TCGA-DX-AB2X	-1.15745	TCGA
TCGA-DX-AB2Z	-2.32291	TCGA
TCGA-DX-AB30	-1.91248	TCGA
TCGA-DX-AB32	-2.42489	TCGA
TCGA-DX-AB35	-2.01949	TCGA
TCGA-DX-AB36	-1.4592	TCGA
TCGA-DX-AB37	-2.85737	TCGA
TCGA-DX-AB3A	-2.07279	TCGA
TCGA-DX-AB3B	-2.29573	TCGA
TCGA-DX-AB3C	-3.00222	TCGA
TCGA-FX-A2QS	-3.1509	TCGA
TCGA-FX-A3NJ	-3.05831	TCGA
TCGA-FX-A3NK	-2.39984	TCGA
TCGA-FX-A3RE	-2.81304	TCGA
TCGA-FX-A3TO	-1.90984	TCGA
TCGA-FX-A48G	-2.32791	TCGA
TCGA-FX-A76Y	-2.3328	TCGA
TCGA-FX-A8OO	-0.902084	TCGA
TCGA-HB-A2OT	-1.7378	TCGA
TCGA-HB-A3L4	-1.18544	TCGA
TCGA-HB-A3YV	-0.734723	TCGA
TCGA-HB-A43Z	-1.72145	TCGA
TCGA-HB-A5W3	-2.24178	TCGA
TCGA-HS-A5N7	-1.86254	TCGA
TCGA-HS-A5N8	-1.29416	TCGA
TCGA-HS-A5N9	-1.33004	TCGA
TCGA-HS-A5NA	-2.26343	TCGA
TCGA-IE-A3OV	-2.07796	TCGA
TCGA-IE-A4EH	-2.17631	TCGA
TCGA-IE-A4EI	-2.79121	TCGA
TCGA-IE-A4EJ	-2.24677	TCGA
TCGA-IE-A4EK	-3.05814	TCGA
TCGA-IE-A6BZ	-2.14717	TCGA
TCGA-IF-A3RQ	-2.00134	TCGA
TCGA-IF-A4AJ	-1.92643	TCGA
TCGA-IF-A4AK	-2.41699	TCGA
TCGA-IS-A3K6	-1.93882	TCGA
TCGA-IS-A3K7	-2.10964	TCGA
TCGA-IS-A3K8	-2.4706	TCGA
TCGA-IS-A3KA	-1.51466	TCGA
TCGA-IW-A3M4	-2.46625	TCGA
TCGA-IW-A3M5	-1.38317	TCGA
TCGA-IW-A3M6	-2.27359	TCGA
TCGA-JV-A5VE	-2.72953	TCGA
TCGA-JV-A5VF	-0.734148	TCGA
TCGA-JV-A75J	-0.463343	TCGA
TCGA-K1-A3PN	-2.66261	TCGA
TCGA-K1-A3PO	-2.97038	TCGA
TCGA-K1-A42W	-2.54689	TCGA
TCGA-K1-A42X	-1.9251	TCGA
TCGA-K1-A6RT	-2.67253	TCGA
TCGA-K1-A6RU	-2.40622	TCGA
TCGA-K1-A6RV	-0.850348	TCGA
TCGA-KD-A5QS	-1.62036	TCGA
TCGA-KD-A5QT	-1.94301	TCGA
TCGA-KD-A5QU	-1.85693	TCGA
TCGA-KF-A41W	-2.27106	TCGA
TCGA-LI-A67I	-1.51083	TCGA
TCGA-LI-A9QH	-2.69722	TCGA
TCGA-MB-A5Y8	-2.18977	TCGA
TCGA-MB-A5Y9	-2.79591	TCGA
TCGA-MB-A5YA	-2.87471	TCGA
TCGA-MB-A8JK	-2.58537	TCGA
TCGA-MB-A8JL	-2.29252	TCGA
TCGA-MJ-A68H	-1.79017	TCGA
TCGA-MJ-A68J	-2.34695	TCGA
TCGA-MJ-A850	-1.57677	TCGA
TCGA-MO-A47P	-3.25212	TCGA
TCGA-MO-A47R	-1.02497	TCGA
TCGA-N1-A6IA	-2.20645	TCGA
TCGA-PC-A5DK	-2.71631	TCGA
TCGA-PC-A5DL	-2.84772	TCGA
TCGA-PC-A5DM	-1.16934	TCGA
TCGA-PC-A5DN	-1.77286	TCGA
TCGA-PC-A5DO	-1.74749	TCGA
TCGA-PC-A5DP	-2.72206	TCGA
TCGA-PT-A8TR	-0.902958	TCGA
TCGA-QC-A6FX	-1.69342	TCGA
TCGA-QC-A7B5	-2.11108	TCGA
TCGA-QC-AA9N	-1.57199	TCGA
TCGA-QQ-A5V2	-1.5213	TCGA
TCGA-QQ-A5V9	-1.80378	TCGA
TCGA-QQ-A5VA	-2.56353	TCGA
TCGA-QQ-A5VB	-1.56086	TCGA
TCGA-QQ-A5VC	-1.02813	TCGA
TCGA-QQ-A5VD	-2.47866	TCGA
TCGA-QQ-A8VB	-1.40601	TCGA
TCGA-QQ-A8VD	-2.81338	TCGA
TCGA-QQ-A8VF	-1.91675	TCGA
TCGA-QQ-A8VG	-2.19586	TCGA
TCGA-QQ-A8VH	-1.02018	TCGA
TCGA-RN-A68Q	-3.09236	TCGA
TCGA-RN-AAAQ	-2.64532	TCGA
TCGA-SG-A6Z4	-1.61958	TCGA
TCGA-SG-A6Z7	-1.09354	TCGA
TCGA-SG-A849	-2.37048	TCGA
TCGA-SI-A71O	-2.22036	TCGA
TCGA-SI-A71P	-2.66142	TCGA
TCGA-SI-A71Q	-2.07181	TCGA
TCGA-SI-AA8B	-1.6245	TCGA
TCGA-SI-AA8C	-2.06527	TCGA
TCGA-UE-A6QT	-2.76255	TCGA
TCGA-UE-A6QU	-2.78545	TCGA
TCGA-VT-A80G	-1.88776	TCGA
TCGA-VT-A80J	-2.04776	TCGA
TCGA-VT-AB3D	-2.43885	TCGA
TCGA-WK-A8XO	-1.592	TCGA
TCGA-WK-A8XQ	-0.819715	TCGA
TCGA-WK-A8XS	-1.8013	TCGA
TCGA-WK-A8XT	-1.82726	TCGA
TCGA-WK-A8XX	-2.47298	TCGA
TCGA-WK-A8XY	-2.21976	TCGA
TCGA-WK-A8XZ	-2.59521	TCGA
TCGA-WK-A8Y0	-1.59088	TCGA
TCGA-WP-A9GB	-1.18769	TCGA
TCGA-X2-A95T	-1.89336	TCGA
TCGA-X6-A7W8	-1.54256	TCGA
TCGA-X6-A7WA	-2.69406	TCGA
TCGA-X6-A7WB	-1.91271	TCGA
TCGA-X6-A7WC	-2.09858	TCGA
TCGA-X6-A7WD	-2.05478	TCGA
TCGA-X6-A8C2	-1.88425	TCGA
TCGA-X6-A8C3	-1.46237	TCGA
TCGA-X6-A8C4	-1.33703	TCGA
TCGA-X6-A8C5	-2.86917	TCGA
TCGA-X6-A8C6	-2.32246	TCGA
TCGA-X6-A8C7	-1.23383	TCGA
TCGA-X9-A971	-1.03496	TCGA
TCGA-X9-A973	-1.61877	TCGA
TCGA-Z4-A8JB	-2.67847	TCGA
TCGA-Z4-A9VC	-0.997654	TCGA
TCGA-Z4-AAPF	-2.12016	TCGA
TCGA-Z4-AAPG	-1.18797	TCGA

## Sheet: S6
Table S6. Identification of prognosis related DEGs using univariate Cox regression.
Gene symbol	HR	HR.95L	HR.95H	p value
ACTN1	1.18811	1.09156	1.29318	6.71506e-05
E2F7	1.15746	1.07021	1.25182	0.000255109
ITGA10	1.14558	1.08669	1.20766	4.46687e-07
ENO2	1.13457	1.05069	1.22515	0.00127485
SV2A	1.16957	1.08508	1.26064	4.23449e-05
ST6GAL2	1.09827	1.02906	1.17214	0.00476394
TNC	1.09353	1.03571	1.15459	0.00125603
MICAL2	1.14767	1.0706	1.23028	0.000102974
INHBA	1.0975	1.03842	1.15994	0.000983117
TMEM158	1.11392	1.06133	1.16912	1.22969e-05
PMAIP1	1.10732	1.04116	1.17767	0.00118165
TPM2	1.13503	1.0704	1.20356	2.291e-05
ITGA8	1.12399	1.06809	1.18281	7.08592e-06
BEX1	1.07171	1.02034	1.12566	0.00572243
TCEAL2	1.08608	1.03942	1.13483	0.000228091
MYLK	1.08235	1.03238	1.13474	0.00103419
ACTG2	1.0655	1.02721	1.10522	0.000680477
PCP4	1.06238	1.02274	1.10357	0.00181671
CNN1	1.0593	1.01884	1.10138	0.00374373
PLA2G2A	0.928412	0.894007	0.964141	0.000115563
CFD	0.863562	0.818527	0.911074	7.95946e-08
C3	0.889734	0.851064	0.930161	2.55995e-07
RNASE1	0.885628	0.821036	0.955301	0.00166957
FOLR2	0.886939	0.817537	0.962232	0.00390083
GGTA1P	0.838001	0.767892	0.914512	7.35069e-05
MEDAG	0.830924	0.777547	0.887965	4.56146e-08
TNFRSF1B	0.884571	0.807299	0.969239	0.00854118
SIGLEC1	0.89045	0.82439	0.961804	0.003176
APBB1IP	0.855386	0.79441	0.921042	3.47617e-05
IL10RA	0.895387	0.82821	0.968013	0.00548665
LYVE1	0.925969	0.877342	0.977292	0.0051975
PLTP	0.910524	0.851211	0.973971	0.00638435
SCARA5	0.888249	0.849352	0.928927	2.13782e-07
SERPING1	0.83154	0.77405	0.8933	4.49342e-07
ABCA6	0.852752	0.786465	0.924625	0.000114279
IGF1	0.76734	0.703887	0.836513	1.8145e-09
ABCA8	0.876822	0.828724	0.927712	4.95458e-06
F13A1	0.919078	0.867436	0.973794	0.00423669
MPEG1	0.890483	0.823458	0.962964	0.00366997
GPX3	0.889779	0.836399	0.946566	0.000215895
CPVL	0.885317	0.812522	0.964635	0.00539536
CD209	0.902908	0.841969	0.968258	0.00417391
TMEM176A	0.866541	0.805307	0.932433	0.000127672
PLAC9	0.862543	0.810986	0.917377	2.57272e-06
APOL3	0.837423	0.770885	0.909704	2.6651e-05
FGD5	0.831736	0.762099	0.907737	3.63126e-05
RARRES1	0.896736	0.844645	0.952039	0.000357487
C1R	0.842397	0.780619	0.909064	1.01769e-05
TMEM176B	0.886013	0.825233	0.951269	0.000844465
AKR1C1	0.849752	0.788115	0.91621	2.25794e-05
HPGDS	0.885063	0.817751	0.957914	0.00248343
ACVRL1	0.841803	0.775837	0.913379	3.53249e-05
STEAP4	0.905602	0.848474	0.966577	0.00285931
DAB2	0.873669	0.812708	0.939203	0.000252604
ADH1C	0.890801	0.826197	0.960457	0.00261009
FBLN2	0.880586	0.834135	0.929624	4.24074e-06
HTRA3	0.904562	0.851674	0.960734	0.00110186
ABCA9	0.844195	0.778281	0.915691	4.43787e-05
AKR1C3	0.867653	0.81541	0.923243	7.44625e-06
CFB	0.898971	0.829924	0.973762	0.00900003
CCL8	0.898544	0.83938	0.961878	0.00208116
C1S	0.821667	0.769926	0.876884	3.23799e-09
XPNPEP2	0.878015	0.823012	0.936693	8.10158e-05
EFEMP1	0.916938	0.868679	0.967878	0.0016692
CD36	0.907782	0.856616	0.962005	0.00108091
GAS7	0.820991	0.759933	0.886955	5.6646e-07
FAM20A	0.867717	0.805106	0.935198	0.000204558
IGFBP6	0.883712	0.832495	0.93808	4.94217e-05
ADH1B	0.902972	0.854016	0.954733	0.000332226
AOX1	0.885042	0.830116	0.943601	0.00018707
PODN	0.89007	0.826242	0.958828	0.00215965
HAS1	0.908331	0.853044	0.967203	0.00269327
ACKR1	0.859575	0.804483	0.91844	7.55528e-06
LINC01133	0.924363	0.877544	0.973681	0.00302002
RBP7	0.901152	0.845297	0.960699	0.0014322
DCN	0.907289	0.871147	0.94493	2.71673e-06
LRRN4CL	0.865953	0.820237	0.914216	1.98153e-07
FABP4	0.915229	0.87351	0.958941	0.000198229
CD55	0.891933	0.832779	0.955289	0.00108918
PI16	0.881896	0.820797	0.947542	0.000601585
ADAMTS5	0.882232	0.832201	0.935271	2.59311e-05
ALDH1A3	0.908558	0.861214	0.958506	0.000444682
ASPA	0.846305	0.783926	0.913647	1.93904e-05
AIF1L	0.886401	0.832884	0.943357	0.000147565
SLPI	0.923362	0.869659	0.980382	0.0091059
PTGES	0.902284	0.848935	0.958985	0.000943691
CD248	0.88222	0.832733	0.934648	2.09411e-05
APOD	0.894511	0.848303	0.943236	3.79751e-05
ELN	0.86241	0.80958	0.918688	4.44445e-06
PDGFD	0.875871	0.824009	0.930997	2.08262e-05
ALDH1A1	0.838516	0.786633	0.893821	6.50266e-08
CCL19	0.907549	0.846341	0.973185	0.00647088
VIT	0.869466	0.81336	0.929443	3.95915e-05
OLFML1	0.860199	0.811674	0.911624	3.71107e-07
MFAP5	0.916911	0.880964	0.954325	2.12745e-05
ITM2A	0.871723	0.822784	0.923573	3.20855e-06
IGKC	0.938931	0.895911	0.984016	0.0084554
IGHM	0.914706	0.866289	0.965828	0.00131344
PTGIS	0.930712	0.884584	0.979246	0.00562987
CILP	0.897467	0.852059	0.945294	4.43242e-05
CXCL10	0.93459	0.88789	0.983746	0.00969389
PRG4	0.923716	0.87382	0.976462	0.00509943
LUM	0.935101	0.895831	0.976092	0.0021734
CHRDL1	0.941849	0.902541	0.98287	0.00588098
